# Supplementary material for: Comprehensive analysis of the biological functions of endoplasmic reticulum stress in prostate cancer
Source: Front Endocrinol (Lausanne). 2023 Mar 10;14:1090277. doi: 10.3389/fendo.2023.1090277 (PMC10036859; doi:10.3389/fendo.2023.1090277)
Supplement: Supplementary file 3 [file DataSheet_1.xlsx]

## Sheet: Table1
Supplementary Table 1: ER stress-related genes with a relevance score of not less than 7(total number of genes, 787).
Gene Symbol	Description	Category	Gifts	GC Id	Relevance score
HSPA5	Heat Shock Protein Family A (Hsp70) Member 5	Protein Coding	48	GC09M125234	71.51
EIF2AK3	Eukaryotic Translation Initiation Factor 2 Alpha Kinase 3	Protein Coding	50	GC02M088637	61.51
XBP1	X-Box Binding Protein 1	Protein Coding	47	GC22M028794	57.95
ERN1	Endoplasmic Reticulum To Nucleus Signaling 1	Protein Coding	47	GC17M064039	52.59
ATP2A2	ATPase Sarcoplasmic/Endoplasmic Reticulum Ca2+ Transporting 2	Protein Coding	52	GC12P110280	51.41
ATF6	Activating Transcription Factor 6	Protein Coding	49	GC01P161766	46.69
TP53	Tumor Protein P53	Protein Coding	55	GC17M007661	43.8
VCP	Valosin Containing Protein	Protein Coding	50	GC09M035056	42.2
HERPUD1	Homocysteine Inducible ER Protein With Ubiquitin Like Domain 1	Protein Coding	39	GC16P056931	39.04
SOD1	Superoxide Dismutase 1	Protein Coding	54	GC21P031659	38.93
RYR2	Ryanodine Receptor 2	Protein Coding	48	GC01P237042	38.55
ATP2A1	ATPase Sarcoplasmic/Endoplasmic Reticulum Ca2+ Transporting 1	Protein Coding	49	GC16P028891	38.08
HSP90B1	Heat Shock Protein 90 Beta Family Member 1	Protein Coding	47	GC12P103930	36.77
TNF	Tumor Necrosis Factor	Protein Coding	53	GC06P033397	36.68
EIF2S1	Eukaryotic Translation Initiation Factor 2 Subunit Alpha	Protein Coding	46	GC14P067359	36.27
PRKN	Parkin RBR E3 Ubiquitin Protein Ligase	Protein Coding	41	GC06M161348	36.11
ATF4	Activating Transcription Factor 4	Protein Coding	48	GC22P039519	36.08
DDIT3	DNA Damage Inducible Transcript 3	Protein Coding	47	GC12M057516	35.95
APP	Amyloid Beta Precursor Protein	Protein Coding	52	GC21M025880	35.76
PSEN1	Presenilin 1	Protein Coding	53	GC14P073136	35.74
CANX	Calnexin	Protein Coding	46	GC05P179678	34.6
SYVN1	Synoviolin 1	Protein Coding	41	GC11M065122	33.49
CALR	Calreticulin	Protein Coding	52	GC19P012938	32.92
DNAJC3	DnaJ Heat Shock Protein Family (Hsp40) Member C3	Protein Coding	41	GC13P095677	31.23
HYOU1	Hypoxia Up-Regulated 1	Protein Coding	44	GC11M119045	30.96
ATP2A3	ATPase Sarcoplasmic/Endoplasmic Reticulum Ca2+ Transporting 3	Protein Coding	46	GC17M003923	30.47
CAT	Catalase	Protein Coding	51	GC11P034460	29.28
INS	Insulin	Protein Coding	50	GC11M002159	29.27
SAR1B	Secretion Associated Ras Related GTPase 1B	Protein Coding	46	GC05M134601	28.59
NFE2L2	Nuclear Factor, Erythroid 2 Like 2	Protein Coding	49	GC02M177227	28.21
NFE2L1	Nuclear Factor, Erythroid 2 Like 1	Protein Coding	44	GC17P048049	27.7
RYR1	Ryanodine Receptor 1	Protein Coding	48	GC19P038434	27.69
DNAJC10	DnaJ Heat Shock Protein Family (Hsp40) Member C10	Protein Coding	37	GC02P182716	27.64
ITPR1	Inositol 1,4,5-Trisphosphate Receptor Type 1	Protein Coding	50	GC03P004486	27.62
CACNA1C	Calcium Voltage-Gated Channel Subunit Alpha1 C	Protein Coding	50	GC12P001970	27.4
WFS1	Wolframin ER Transmembrane Glycoprotein	Protein Coding	45	GC04P006271	27.2
PPP1R15A	Protein Phosphatase 1 Regulatory Subunit 15A	Protein Coding	41	GC19P048872	27.07
P4HB	Prolyl 4-Hydroxylase Subunit Beta	Protein Coding	51	GC17M081843	27.06
CFTR	CF Transmembrane Conductance Regulator	Protein Coding	52	GC07P117465	26.34
PRNP	Prion Protein	Protein Coding	48	GC20P004686	26.15
MAPK8	Mitogen-Activated Protein Kinase 8	Protein Coding	51	GC10P048306	26.08
ERO1A	Endoplasmic Reticulum Oxidoreductase 1 Alpha	Protein Coding	35	GC14M052640	26.04
OS9	OS9 Endoplasmic Reticulum Lectin	Protein Coding	41	GC12P057693	25.94
DERL2	Derlin 2	Protein Coding	38	GC17M005471	25.89
BCL2	BCL2 Apoptosis Regulator	Protein Coding	53	GC18M063123	25.77
ERP29	Endoplasmic Reticulum Protein 29	Protein Coding	36	GC12P112013	25.58
SIL1	SIL1 Nucleotide Exchange Factor	Protein Coding	41	GC05M138957	25.46
CLU	Clusterin	Protein Coding	48	GC08M027596	25.31
SERP1	Stress Associated Endoplasmic Reticulum Protein 1	Protein Coding	33	GC03M150541	25.23
MAPT	Microtubule Associated Protein Tau	Protein Coding	52	GC17P045894	24.89
PDIA3	Protein Disulfide Isomerase Family A Member 3	Protein Coding	47	GC15P043746	24.53
TARDBP	TAR DNA Binding Protein	Protein Coding	47	GC01P011013	24.5
MPO	Myeloperoxidase	Protein Coding	51	GC17M058269	24.43
MAP3K5	Mitogen-Activated Protein Kinase Kinase Kinase 5	Protein Coding	49	GC06M136557	23.88
H6PD	Hexose-6-Phosphate Dehydrogenase/Glucose 1-Dehydrogenase	Protein Coding	42	GC01P009234	23.87
SERPINA1	Serpin Family A Member 1	Protein Coding	51	GC14M094376	23.78
HSPA4	Heat Shock Protein Family A (Hsp70) Member 4	Protein Coding	43	GC05P133051	23.51
CASQ1	Calsequestrin 1	Protein Coding	45	GC01P160190	23.41
ERP44	Endoplasmic Reticulum Protein 44	Protein Coding	41	GC09M099979	23.29
DERL1	Derlin 1	Protein Coding	37	GC08M123013	23.22
CASP4	Caspase 4	Protein Coding	47	GC11M104942	23.07
EPM2A	EPM2A Glucan Phosphatase, Laforin	Protein Coding	43	GC06M145382	22.86
CXCL8	C-X-C Motif Chemokine Ligand 8	Protein Coding	43	GC04P073740	22.85
CASP3	Caspase 3	Protein Coding	52	GC04M184627	22.82
NHLRC1	NHL Repeat Containing E3 Ubiquitin Protein Ligase 1	Protein Coding	41	GC06M018065	22.82
BAX	BCL2 Associated X, Apoptosis Regulator	Protein Coding	50	GC19P048954	22.67
ERAP1	Endoplasmic Reticulum Aminopeptidase 1	Protein Coding	45	GC05M096760	22.53
STIM1	Stromal Interaction Molecule 1	Protein Coding	50	GC11P003855	22.52
DSP	Desmoplakin	Protein Coding	51	GC06P007541	22.4
HLA-DRB1	Major Histocompatibility Complex, Class II, DR Beta 1	Protein Coding	47	GC06M032578	22.27
F2	Coagulation Factor II, Thrombin	Protein Coding	50	GC11P046720	22.22
HMOX1	Heme Oxygenase 1	Protein Coding	54	GC22P035380	21.87
KDELR1	KDEL Endoplasmic Reticulum Protein Retention Receptor 1	Protein Coding	41	GC19M048382	21.38
MIA2	MIA SH3 Domain ER Export Factor 2	Protein Coding	38	GC14P039230	21.28
SNCA	Synuclein Alpha	Protein Coding	51	GC04M089724	20.96
IL1B	Interleukin 1 Beta	Protein Coding	50	GC02M112829	20.95
DERL3	Derlin 3	Protein Coding	36	GC22M023834	20.81
SEC16A	SEC16 Homolog A, Endoplasmic Reticulum Export Factor	Protein Coding	38	GC09M136440	20.8
MBTPS2	Membrane Bound Transcription Factor Peptidase, Site 2	Protein Coding	44	GC0XP021839	20.79
ERLEC1	Endoplasmic Reticulum Lectin 1	Protein Coding	37	GC02P053786	20.76
SEC23A	Sec23 Homolog A, COPII Coat Complex Component	Protein Coding	44	GC14M039031	20.75
AMFR	Autocrine Motility Factor Receptor	Protein Coding	44	GC16M056361	20.66
MANF	Mesencephalic Astrocyte Derived Neurotrophic Factor	Protein Coding	41	GC03P051385	20.53
SERP2	Stress Associated Endoplasmic Reticulum Protein Family Member 2	Protein Coding	31	GC13P044373	20.3
SEL1L	SEL1L Adaptor Subunit Of ERAD E3 Ubiquitin Ligase	Protein Coding	43	GC14M081471	19.9
APOB	Apolipoprotein B	Protein Coding	45	GC02M020956	19.83
ALB	Albumin	Protein Coding	51	GC04P073397	19.77
TRDN	Triadin	Protein Coding	41	GC06M123198	19.49
HSP90AA1	Heat Shock Protein 90 Alpha Family Class A Member 1	Protein Coding	50	GC14M102080	19.47
LMAN1	Lectin, Mannose Binding 1	Protein Coding	45	GC18M059327	19.47
HSPA1A	Heat Shock Protein Family A (Hsp70) Member 1A	Protein Coding	45	GC06P033429	19.43
CDKN3	Cyclin Dependent Kinase Inhibitor 3	Protein Coding	41	GC14P054398	19.39
ERN2	Endoplasmic Reticulum To Nucleus Signaling 2	Protein Coding	39	GC16M023690	19.33
SOD2	Superoxide Dismutase 2	Protein Coding	52	GC06M159669	19.28
PDIA4	Protein Disulfide Isomerase Family A Member 4	Protein Coding	43	GC07M149003	19.12
POMC	Proopiomelanocortin	Protein Coding	50	GC02M025160	19.02
ALG2	ALG2 Alpha-1,3/1,6-Mannosyltransferase	Protein Coding	42	GC09M099216	18.82
SELENOS	Selenoprotein S	Protein Coding	32	GC15M102816	18.73
CREB3L1	CAMP Responsive Element Binding Protein 3 Like 1	Protein Coding	43	GC11P046299	18.62
APOE	Apolipoprotein E	Protein Coding	52	GC19P044906	18.57
HSPA8	Heat Shock Protein Family A (Hsp70) Member 8	Protein Coding	48	GC11M123057	18.48
HSF1	Heat Shock Transcription Factor 1	Protein Coding	46	GC08P144291	18.46
KCNH2	Potassium Voltage-Gated Channel Subfamily H Member 2	Protein Coding	51	GC07M150944	18.4
HFE	Homeostatic Iron Regulator	Protein Coding	45	GC06P026087	18.38
EIF2AK4	Eukaryotic Translation Initiation Factor 2 Alpha Kinase 4	Protein Coding	46	GC15P039934	18.24
MAPK14	Mitogen-Activated Protein Kinase 14	Protein Coding	53	GC06P046047	18.23
COMT	Catechol-O-Methyltransferase	Protein Coding	52	GC22P019941	18.15
GFAP	Glial Fibrillary Acidic Protein	Protein Coding	49	GC17M044905	18.15
ELN	Elastin	Protein Coding	45	GC07P074027	17.97
CYP21A2	Cytochrome P450 Family 21 Subfamily A Member 2	Protein Coding	46	GC06P033435	17.89
KDELR2	KDEL Endoplasmic Reticulum Protein Retention Receptor 2	Protein Coding	40	GC07M006447	17.88
SEC23B	SEC23 Homolog B, COPII Coat Complex Component	Protein Coding	43	GC20P018507	17.83
BCAP31	B Cell Receptor Associated Protein 31	Protein Coding	42	GC0XM153701	17.8
CD4	CD4 Molecule	Protein Coding	51	GC12P006786	17.76
PSEN2	Presenilin 2	Protein Coding	51	GC01P226870	17.75
MAN1B1	Mannosidase Alpha Class 1B Member 1	Protein Coding	47	GC09P137086	17.74
EDN1	Endothelin 1	Protein Coding	48	GC06P012290	17.72
DMD	Dystrophin	Protein Coding	48	GC0XM031047	17.7
DRD5	Dopamine Receptor D5	Protein Coding	47	GC04P009783	17.64
SEC13	SEC13 Homolog, Nuclear Pore And COPII Coat Complex Component	Protein Coding	43	GC03M010293	17.6
ERAP2	Endoplasmic Reticulum Aminopeptidase 2	Protein Coding	39	GC05P096875	17.55
ATF6B	Activating Transcription Factor 6 Beta	Protein Coding	39	GC06M032115	17.54
RPS27A	Ribosomal Protein S27a	Protein Coding	44	GC02P055231	17.49
BAG6	BAG Cochaperone 6	Protein Coding	37	GC06M031639	17.24
SPP1	Secreted Phosphoprotein 1	Protein Coding	48	GC04P087975	17.2
DNAJB9	DnaJ Heat Shock Protein Family (Hsp40) Member B9	Protein Coding	37	GC07P108569	17.09
COMP	Cartilage Oligomeric Matrix Protein	Protein Coding	48	GC19M018783	17.08
JUP	Junction Plakoglobin	Protein Coding	48	GC17M041754	17.03
ANK2	Ankyrin 2	Protein Coding	43	GC04P112818	17.02
CREB3	CAMP Responsive Element Binding Protein 3	Protein Coding	39	GC09P035722	16.94
MOGS	Mannosyl-Oligosaccharide Glucosidase	Protein Coding	43	GC02M074461	16.9
SLC26A2	Solute Carrier Family 26 Member 2	Protein Coding	45	GC05P149944	16.83
SEC61A1	SEC61 Translocon Subunit Alpha 1	Protein Coding	43	GC03P128051	16.79
CR2	Complement C3d Receptor 2	Protein Coding	46	GC01P207454	16.66
CYCS	Cytochrome C, Somatic	Protein Coding	50	GC07M025118	16.57
SNAP25	Synaptosome Associated Protein 25	Protein Coding	51	GC20P010218	16.56
MAPK1	Mitogen-Activated Protein Kinase 1	Protein Coding	52	GC22M021754	16.49
SERPINH1	Serpin Family H Member 1	Protein Coding	47	GC11P075562	16.45
SCN5A	Sodium Voltage-Gated Channel Alpha Subunit 5	Protein Coding	51	GC03M038549	16.27
JUN	Jun Proto-Oncogene, AP-1 Transcription Factor Subunit	Protein Coding	51	GC01M058780	16.25
EDNRA	Endothelin Receptor Type A	Protein Coding	50	GC04P147480	16.16
PDIA2	Protein Disulfide Isomerase Family A Member 2	Protein Coding	40	GC16P001224	16.16
SAR1A	Secretion Associated Ras Related GTPase 1A	Protein Coding	42	GC10M070147	16.12
DNAJB11	DnaJ Heat Shock Protein Family (Hsp40) Member B11	Protein Coding	41	GC03P186567	16.06
F9	Coagulation Factor IX	Protein Coding	47	GC0XP139530	15.87
DNAJB1	DnaJ Heat Shock Protein Family (Hsp40) Member B1	Protein Coding	45	GC19M014514	15.84
TXNDC12	Thioredoxin Domain Containing 12	Protein Coding	40	GC01M052020	15.84
SCN2A	Sodium Voltage-Gated Channel Alpha Subunit 2	Protein Coding	48	GC02P165130	15.83
NOS3	Nitric Oxide Synthase 3	Protein Coding	52	GC07P150990	15.74
CISD2	CDGSH Iron Sulfur Domain 2	Protein Coding	43	GC04P102868	15.69
EDEM1	ER Degradation Enhancing Alpha-Mannosidase Like Protein 1	Protein Coding	43	GC03P005187	15.67
GLA	Galactosidase Alpha	Protein Coding	50	GC0XM101397	15.65
SLC6A4	Solute Carrier Family 6 Member 4	Protein Coding	49	GC17M030194	15.65
SEC24C	SEC24 Homolog C, COPII Coat Complex Component	Protein Coding	45	GC10P073744	15.64
ERO1B	Endoplasmic Reticulum Oxidoreductase 1 Beta	Protein Coding	33	GC01M236216	15.58
SELENOK	Selenoprotein K	Protein Coding	28	GC03M053884	15.49
PTPN1	Protein Tyrosine Phosphatase Non-Receptor Type 1	Protein Coding	52	GC20P050510	15.48
SEC24B	SEC24 Homolog B, COPII Coat Complex Component	Protein Coding	41	GC04P109433	15.46
PLN	Phospholamban	Protein Coding	45	GC06P118548	15.43
HTT	Huntingtin	Protein Coding	45	GC04P003041	15.42
SP1	Sp1 Transcription Factor	Protein Coding	45	GC12P053380	15.38
EIF2AK2	Eukaryotic Translation Initiation Factor 2 Alpha Kinase 2	Protein Coding	47	GC02M037099	15.37
GJB2	Gap Junction Protein Beta 2	Protein Coding	49	GC13M020187	15.37
MTTP	Microsomal Triglyceride Transfer Protein	Protein Coding	46	GC04P099563	15.32
UBC	Ubiquitin C	Protein Coding	44	GC12M124911	15.32
FOS	Fos Proto-Oncogene, AP-1 Transcription Factor Subunit	Protein Coding	52	GC14P075278	15.3
CASP8	Caspase 8	Protein Coding	54	GC02P201233	15.11
RTN4	Reticulon 4	Protein Coding	46	GC02M054934	15.08
CREB3L2	CAMP Responsive Element Binding Protein 3 Like 2	Protein Coding	40	GC07M137874	15.07
SIRT1	Sirtuin 1	Protein Coding	51	GC10P067884	15.07
CRH	Corticotropin Releasing Hormone	Protein Coding	45	GC08M066176	15.02
KCNJ11	Potassium Inwardly Rectifying Channel Subfamily J Member 11	Protein Coding	49	GC11M017364	15.01
CASP9	Caspase 9	Protein Coding	49	GC01M015491	14.86
CREB3L3	CAMP Responsive Element Binding Protein 3 Like 3	Protein Coding	39	GC19P004153	14.85
TXNDC5	Thioredoxin Domain Containing 5	Protein Coding	40	GC06M007893	14.85
VAPB	VAMP Associated Protein B And C	Protein Coding	47	GC20P058389	14.82
PARK7	Parkinsonism Associated Deglycase	Protein Coding	47	GC01P007968	14.79
ERP27	Endoplasmic Reticulum Protein 27	Protein Coding	37	GC12M014914	14.73
TOR1A	Torsin Family 1 Member A	Protein Coding	45	GC09M129812	14.62
RTN3	Reticulon 3	Protein Coding	43	GC11P063700	14.59
SIGMAR1	Sigma Non-Opioid Intracellular Receptor 1	Protein Coding	47	GC09M034634	14.49
PARP1	Poly(ADP-Ribose) Polymerase 1	Protein Coding	51	GC01M226360	14.47
IL6	Interleukin 6	Protein Coding	51	GC07P022765	14.43
UBQLN1	Ubiquilin 1	Protein Coding	44	GC09M083659	14.43
DSC2	Desmocollin 2	Protein Coding	47	GC18M031058	14.38
LMNA	Lamin A/C	Protein Coding	49	GC01P156082	14.38
TH	Tyrosine Hydroxylase	Protein Coding	53	GC11M002163	14.38
SERPINA3	Serpin Family A Member 3	Protein Coding	45	GC14P094612	14.36
RPN1	Ribophorin I	Protein Coding	43	GC03M128619	14.35
LRRK2	Leucine Rich Repeat Kinase 2	Protein Coding	51	GC12P040196	14.34
TF	Transferrin	Protein Coding	51	GC03P133666	14.32
INPP5K	Inositol Polyphosphate-5-Phosphatase K	Protein Coding	44	GC17M001494	14.31
APOA1	Apolipoprotein A1	Protein Coding	50	GC11M116835	14.29
RER1	Retention In Endoplasmic Reticulum Sorting Receptor 1	Protein Coding	36	GC01P002391	14.26
UGGT1	UDP-Glucose Glycoprotein Glucosyltransferase 1	Protein Coding	39	GC02P128091	14.25
TXN	Thioredoxin	Protein Coding	47	GC09M110243	14.17
ORAI1	ORAI Calcium Release-Activated Calcium Modulator 1	Protein Coding	45	GC12P122635	14.09
CSTB	Cystatin B	Protein Coding	47	GC21M043772	14.06
CHERP	Calcium Homeostasis Endoplasmic Reticulum Protein	Protein Coding	35	GC19M016489	14.05
MAPK10	Mitogen-Activated Protein Kinase 10	Protein Coding	52	GC04M085990	14.04
BAK1	BCL2 Antagonist/Killer 1	Protein Coding	46	GC06M033572	14.01
GJA1	Gap Junction Protein Alpha 1	Protein Coding	52	GC06P121436	13.82
PPP1R15B	Protein Phosphatase 1 Regulatory Subunit 15B	Protein Coding	39	GC01M204400	13.8
AKT1	AKT Serine/Threonine Kinase 1	Protein Coding	56	GC14M104769	13.74
C1S	Complement C1s	Protein Coding	47	GC12P007884	13.73
SEC31A	SEC31 Homolog A, COPII Coat Complex Component	Protein Coding	43	GC04M082818	13.72
PTGS2	Prostaglandin-Endoperoxide Synthase 2	Protein Coding	50	GC01M186640	13.69
PPIB	Peptidylprolyl Isomerase B	Protein Coding	51	GC15M064155	13.67
MTOR	Mechanistic Target Of Rapamycin Kinase	Protein Coding	54	GC01M011106	13.6
LGI4	Leucine Rich Repeat LGI Family Member 4	Protein Coding	40	GC19M035124	13.5
GSR	Glutathione-Disulfide Reductase	Protein Coding	50	GC08M030678	13.46
ALG1	ALG1 Chitobiosyldiphosphodolichol Beta-Mannosyltransferase	Protein Coding	44	GC16P005033	13.37
DPM1	Dolichyl-Phosphate Mannosyltransferase Subunit 1, Catalytic	Protein Coding	45	GC20M050934	13.35
KCNE1	Potassium Voltage-Gated Channel Subfamily E Regulatory Subunit 1	Protein Coding	45	GC21M034446	13.35
DNAH8	Dynein Axonemal Heavy Chain 8	Protein Coding	38	GC06P046078	13.32
TRAF2	TNF Receptor Associated Factor 2	Protein Coding	46	GC09P136881	13.32
CIB1	Calcium And Integrin Binding 1	Protein Coding	42	GC15M090229	13.3
AVP	Arginine Vasopressin	Protein Coding	47	GC20M003082	13.28
VEGFA	Vascular Endothelial Growth Factor A	Protein Coding	51	GC06P043770	13.28
DDOST	Dolichyl-Diphosphooligosaccharide--Protein Glycosyltransferase Non-Catalytic Subunit	Protein Coding	45	GC01M020651	13.26
SESN2	Sestrin 2	Protein Coding	39	GC01P028270	13.17
C1R	Complement C1r	Protein Coding	48	GC12M007110	13.15
IL7	Interleukin 7	Protein Coding	44	GC08M078689	13.15
LMAN2	Lectin, Mannose Binding 2	Protein Coding	39	GC05M177388	13.15
ATF3	Activating Transcription Factor 3	Protein Coding	45	GC01P212565	13.13
SSR4	Signal Sequence Receptor Subunit 4	Protein Coding	43	GC0XP153793	13.09
HMGCR	3-Hydroxy-3-Methylglutaryl-CoA Reductase	Protein Coding	47	GC05P075336	13.04
NOS2	Nitric Oxide Synthase 2	Protein Coding	51	GC17M027756	13.01
IGF2R	Insulin Like Growth Factor 2 Receptor	Protein Coding	47	GC06P159969	13
ESYT1	Extended Synaptotagmin 1	Protein Coding	39	GC12P056162	12.98
UBE2J1	Ubiquitin Conjugating Enzyme E2 J1	Protein Coding	41	GC06M089326	12.94
TFRC	Transferrin Receptor	Protein Coding	50	GC03M196027	12.93
LNPK	Lunapark, ER Junction Formation Factor	Protein Coding	28	GC02M175924	12.86
HSPB1	Heat Shock Protein Family B (Small) Member 1	Protein Coding	52	GC07P076302	12.81
TRPV4	Transient Receptor Potential Cation Channel Subfamily V Member 4	Protein Coding	51	GC12M109783	12.8
COL2A1	Collagen Type II Alpha 1 Chain	Protein Coding	50	GC12M047972	12.79
VWF	Von Willebrand Factor	Protein Coding	50	GC12M005917	12.76
RNF185	Ring Finger Protein 185	Protein Coding	37	GC22P031160	12.6
HP	Haptoglobin	Protein Coding	45	GC16P072089	12.57
IAPP	Islet Amyloid Polypeptide	Protein Coding	41	GC12P021354	12.56
SERPINC1	Serpin Family C Member 1	Protein Coding	49	GC01M174131	12.53
BDNF	Brain Derived Neurotrophic Factor	Protein Coding	48	GC11M027654	12.52
NOX4	NADPH Oxidase 4	Protein Coding	44	GC11M089324	12.5
HSD11B1	Hydroxysteroid 11-Beta Dehydrogenase 1	Protein Coding	51	GC01P209686	12.43
ITPR3	Inositol 1,4,5-Trisphosphate Receptor Type 3	Protein Coding	47	GC06P033620	12.43
TMBIM6	Transmembrane BAX Inhibitor Motif Containing 6	Protein Coding	38	GC12P049707	12.41
SEC62	SEC62 Homolog, Preprotein Translocation Factor	Protein Coding	37	GC03P169966	12.32
EBP	EBP Cholestenol Delta-Isomerase	Protein Coding	44	GC0XP048521	12.3
TAP1	Transporter 1, ATP Binding Cassette Subfamily B Member	Protein Coding	48	GC06M032866	12.3
GATA1	GATA Binding Protein 1	Protein Coding	47	GC0XP048786	12.28
XDH	Xanthine Dehydrogenase	Protein Coding	47	GC02M031294	12.28
CTNNB1	Catenin Beta 1	Protein Coding	54	GC03P041236	12.27
SEC61B	SEC61 Translocon Subunit Beta	Protein Coding	39	GC09P099222	12.27
SELENON	Selenoprotein N	Protein Coding	32	GC01P025800	12.27
ITPR2	Inositol 1,4,5-Trisphosphate Receptor Type 2	Protein Coding	47	GC12M026336	12.25
CASP12	Caspase 12 (Gene/Pseudogene)	Protein Coding	34	GC11M104885	12.24
TAPBP	TAP Binding Protein	Protein Coding	44	GC06M033299	12.24
CKAP4	Cytoskeleton Associated Protein 4	Protein Coding	39	GC12M106237	12.23
CLN3	CLN3 Lysosomal/Endosomal Transmembrane Protein, Battenin	Protein Coding	44	GC16M028466	12.18
CNGA3	Cyclic Nucleotide Gated Channel Subunit Alpha 3	Protein Coding	44	GC02P098329	12.15
SLC8A1	Solute Carrier Family 8 Member A1	Protein Coding	45	GC02M040078	12.15
THBS1	Thrombospondin 1	Protein Coding	45	GC15P039581	12.15
BNIP1	BCL2 Interacting Protein 1	Protein Coding	37	GC05P173144	12.14
EGFR	Epidermal Growth Factor Receptor	Protein Coding	56	GC07P055019	12.13
SQSTM1	Sequestosome 1	Protein Coding	50	GC05P179806	12.12
LPL	Lipoprotein Lipase	Protein Coding	51	GC08P019901	12.04
STUB1	STIP1 Homology And U-Box Containing Protein 1	Protein Coding	47	GC16P001253	12.04
HSPA1B	Heat Shock Protein Family A (Hsp70) Member 1B	Protein Coding	41	GC06P033427	12.02
NR3C1	Nuclear Receptor Subfamily 3 Group C Member 1	Protein Coding	51	GC05M143277	12.01
RPN2	Ribophorin II	Protein Coding	43	GC20P037178	12
AKAP9	A-Kinase Anchoring Protein 9	Protein Coding	43	GC07P091940	11.96
CACNA1S	Calcium Voltage-Gated Channel Subunit Alpha1 S	Protein Coding	48	GC01M201008	11.89
MYH7	Myosin Heavy Chain 7	Protein Coding	48	GC14M023412	11.86
TGFB1	Transforming Growth Factor Beta 1	Protein Coding	54	GC19M041301	11.86
NNT	Nicotinamide Nucleotide Transhydrogenase	Protein Coding	47	GC05P043638	11.83
ADIPOQ	Adiponectin, C1Q And Collagen Domain Containing	Protein Coding	47	GC03P186842	11.81
BCL2L1	BCL2 Like 1	Protein Coding	49	GC20M031664	11.8
ACP1	Acid Phosphatase 1	Protein Coding	45	GC02P000254	11.76
CST3	Cystatin C	Protein Coding	45	GC20M023608	11.75
SURF4	Surfeit 4	Protein Coding	39	GC09M133361	11.75
PON1	Paraoxonase 1	Protein Coding	47	GC07M095297	11.71
MBTPS1	Membrane Bound Transcription Factor Peptidase, Site 1	Protein Coding	44	GC16M084053	11.69
NFKB1	Nuclear Factor Kappa B Subunit 1	Protein Coding	54	GC04P102501	11.67
ABL1	ABL Proto-Oncogene 1, Non-Receptor Tyrosine Kinase	Protein Coding	54	GC09P130713	11.63
CCL2	C-C Motif Chemokine Ligand 2	Protein Coding	50	GC17P034255	11.55
STING1	Stimulator Of Interferon Response CGAMP Interactor 1	Protein Coding	35	GC05M139476	11.53
BBC3	BCL2 Binding Component 3	Protein Coding	43	GC19M047220	11.5
CASQ2	Calsequestrin 2	Protein Coding	45	GC01M115700	11.47
CRYAB	Crystallin Alpha B	Protein Coding	47	GC11M111908	11.46
SEC63	SEC63 Homolog, Protein Translocation Regulator	Protein Coding	44	GC06M107867	11.43
ERLIN2	ER Lipid Raft Associated 2	Protein Coding	41	GC08P037736	11.42
ELANE	Elastase, Neutrophil Expressed	Protein Coding	48	GC19P000854	11.4
IGF2BP2	Insulin Like Growth Factor 2 MRNA Binding Protein 2	Protein Coding	44	GC03M185643	11.4
MAPK9	Mitogen-Activated Protein Kinase 9	Protein Coding	50	GC05M180234	11.4
VIM	Vimentin	Protein Coding	51	GC10P017227	11.4
TNFRSF10B	TNF Receptor Superfamily Member 10b	Protein Coding	52	GC08M023006	11.38
HLA-B	Major Histocompatibility Complex, Class I, B	Protein Coding	46	GC06M031289	11.36
INSIG1	Insulin Induced Gene 1	Protein Coding	40	GC07P155297	11.31
BACE1	Beta-Secretase 1	Protein Coding	48	GC11M117285	11.29
CEBPB	CCAAT Enhancer Binding Protein Beta	Protein Coding	45	GC20P050190	11.26
PDCD6	Programmed Cell Death 6	Protein Coding	40	GC05P000272	11.26
RRBP1	Ribosome Binding Protein 1	Protein Coding	40	GC20M017613	11.24
CANT1	Calcium Activated Nucleotidase 1	Protein Coding	44	GC17M078992	11.23
MAP2	Microtubule Associated Protein 2	Protein Coding	44	GC02P209424	11.22
ERMP1	Endoplasmic Reticulum Metallopeptidase 1	Protein Coding	36	GC09M005756	11.14
UGGT2	UDP-Glucose Glycoprotein Glucosyltransferase 2	Protein Coding	37	GC13M095801	11.14
TRIM13	Tripartite Motif Containing 13	Protein Coding	37	GC13P049995	11.13
VCL	Vinculin	Protein Coding	49	GC10P073995	11.13
BRSK2	BR Serine/Threonine Kinase 2	Protein Coding	41	GC11P001389	11.12
CYBA	Cytochrome B-245 Alpha Chain	Protein Coding	47	GC16M088643	11.12
CRYAA	Crystallin Alpha A	Protein Coding	45	GC21P043169	11.07
GBF1	Golgi Brefeldin A Resistant Guanine Nucleotide Exchange Factor 1	Protein Coding	44	GC10P102245	11.06
JPH2	Junctophilin 2	Protein Coding	40	GC20M044111	11.06
TRIP11	Thyroid Hormone Receptor Interactor 11	Protein Coding	43	GC14M091965	11.06
HSPA9	Heat Shock Protein Family A (Hsp70) Member 9	Protein Coding	48	GC05M138554	11.05
PDIA6	Protein Disulfide Isomerase Family A Member 6	Protein Coding	41	GC02M010774	11.01
ADAM10	ADAM Metallopeptidase Domain 10	Protein Coding	54	GC15M058588	10.97
DYSF	Dysferlin	Protein Coding	45	GC02P071453	10.97
SREBF1	Sterol Regulatory Element Binding Transcription Factor 1	Protein Coding	45	GC17M017810	10.92
TRPC1	Transient Receptor Potential Cation Channel Subfamily C Member 1	Protein Coding	43	GC03P142724	10.92
KEAP1	Kelch Like ECH Associated Protein 1	Protein Coding	48	GC19M010486	10.91
TLR4	Toll Like Receptor 4	Protein Coding	52	GC09P117704	10.91
CYP2E1	Cytochrome P450 Family 2 Subfamily E Member 1	Protein Coding	47	GC10P133520	10.89
SGK1	Serum/Glucocorticoid Regulated Kinase 1	Protein Coding	50	GC06M134169	10.87
HSD11B2	Hydroxysteroid 11-Beta Dehydrogenase 2	Protein Coding	47	GC16P067433	10.86
PPARG	Peroxisome Proliferator Activated Receptor Gamma	Protein Coding	54	GC03P012287	10.86
TMEM33	Transmembrane Protein 33	Protein Coding	35	GC04P041937	10.86
UBB	Ubiquitin B	Protein Coding	44	GC17P016380	10.86
PMM2	Phosphomannomutase 2	Protein Coding	48	GC16P008788	10.83
RTN1	Reticulon 1	Protein Coding	39	GC14M059595	10.76
ESR1	Estrogen Receptor 1	Protein Coding	55	GC06P151656	10.75
FAF2	Fas Associated Factor Family Member 2	Protein Coding	39	GC05P176447	10.75
GET3	Guided Entry Of Tail-Anchored Proteins Factor 3, ATPase	Protein Coding	35	GC19P012737	10.75
HSP90AB1	Heat Shock Protein 90 Alpha Family Class B Member 1	Protein Coding	47	GC06P044246	10.75
UBE2G2	Ubiquitin Conjugating Enzyme E2 G2	Protein Coding	45	GC21M044768	10.74
G6PC	Glucose-6-Phosphatase Catalytic Subunit	Protein Coding	44	GC17P042900	10.73
PRKAA1	Protein Kinase AMP-Activated Catalytic Subunit Alpha 1	Protein Coding	49	GC05M040759	10.69
EGF	Epidermal Growth Factor	Protein Coding	52	GC04P109912	10.68
CAV1	Caveolin 1	Protein Coding	50	GC07P116524	10.65
RAB1B	RAB1B, Member RAS Oncogene Family	Protein Coding	43	GC11P066270	10.64
BGLAP	Bone Gamma-Carboxyglutamate Protein	Protein Coding	41	GC01P156242	10.63
CALM1	Calmodulin 1	Protein Coding	45	GC14P090396	10.63
RAB1A	RAB1A, Member RAS Oncogene Family	Protein Coding	42	GC02M065048	10.61
ATP2C1	ATPase Secretory Pathway Ca2+ Transporting 1	Protein Coding	46	GC03P130850	10.6
EDEM3	ER Degradation Enhancing Alpha-Mannosidase Like Protein 3	Protein Coding	36	GC01M184690	10.6
MAPK3	Mitogen-Activated Protein Kinase 3	Protein Coding	51	GC16M030117	10.57
CRP	C-Reactive Protein	Protein Coding	48	GC01M159715	10.56
ADAMTSL1	ADAMTS Like 1	Protein Coding	42	GC09P017906	10.55
PLOD2	Procollagen-Lysine,2-Oxoglutarate 5-Dioxygenase 2	Protein Coding	46	GC03M146069	10.55
CD40	CD40 Molecule	Protein Coding	50	GC20P046118	10.54
ENO2	Enolase 2	Protein Coding	49	GC12P006913	10.54
PIK3R1	Phosphoinositide-3-Kinase Regulatory Subunit 1	Protein Coding	52	GC05P068215	10.5
SOAT1	Sterol O-Acyltransferase 1	Protein Coding	45	GC01P179262	10.5
SREBF2	Sterol Regulatory Element Binding Transcription Factor 2	Protein Coding	44	GC22P041833	10.49
GSK3B	Glycogen Synthase Kinase 3 Beta	Protein Coding	51	GC03M119821	10.47
HSPD1	Heat Shock Protein Family D (Hsp60) Member 1	Protein Coding	49	GC02M197486	10.43
MAP1LC3A	Microtubule Associated Protein 1 Light Chain 3 Alpha	Protein Coding	45	GC20P034546	10.42
DDRGK1	DDRGK Domain Containing 1	Protein Coding	38	GC20M003191	10.39
VAPA	VAMP Associated Protein A	Protein Coding	44	GC18P009904	10.39
IFNG	Interferon Gamma	Protein Coding	50	GC12M068064	10.37
COL1A1	Collagen Type I Alpha 1 Chain	Protein Coding	52	GC17M050183	10.33
SLN	Sarcolipin	Protein Coding	33	GC11M107709	10.33
ALG13	ALG13 UDP-N-Acetylglucosaminyltransferase Subunit	Protein Coding	38	GC0XP111665	10.31
CXCR4	C-X-C Motif Chemokine Receptor 4	Protein Coding	54	GC02M136114	10.31
EDEM2	ER Degradation Enhancing Alpha-Mannosidase Like Protein 2	Protein Coding	40	GC20M035115	10.3
CASP7	Caspase 7	Protein Coding	51	GC10P113679	10.24
TUSC3	Tumor Suppressor Candidate 3	Protein Coding	43	GC08P015417	10.24
PNKD	PNKD Metallo-Beta-Lactamase Domain Containing	Protein Coding	43	GC02P218270	10.21
IER3IP1	Immediate Early Response 3 Interacting Protein 1	Protein Coding	38	GC18M047152	10.2
KCNQ1	Potassium Voltage-Gated Channel Subfamily Q Member 1	Protein Coding	51	GC11P002444	10.18
LDLR	Low Density Lipoprotein Receptor	Protein Coding	50	GC19P011061	10.18
FKBP14	FKBP Prolyl Isomerase 14	Protein Coding	41	GC07M030010	10.17
AIFM1	Apoptosis Inducing Factor Mitochondria Associated 1	Protein Coding	51	GC0XM130129	10.16
IL10	Interleukin 10	Protein Coding	49	GC01M206767	10.14
HIF1A	Hypoxia Inducible Factor 1 Subunit Alpha	Protein Coding	49	GC14P061695	10.12
PRDX4	Peroxiredoxin 4	Protein Coding	44	GC0XP023665	10.12
ALG3	ALG3 Alpha-1,3- Mannosyltransferase	Protein Coding	43	GC03M184244	10.11
BMP2	Bone Morphogenetic Protein 2	Protein Coding	48	GC20P006696	10.1
GAPDH	Glyceraldehyde-3-Phosphate Dehydrogenase	Protein Coding	50	GC12P006630	10.09
ALG11	ALG11 Alpha-1,2-Mannosyltransferase	Protein Coding	41	GC13P052012	10.08
FGFR3	Fibroblast Growth Factor Receptor 3	Protein Coding	56	GC04P001795	10.08
NCK1	NCK Adaptor Protein 1	Protein Coding	47	GC03P136862	10.08
BCL2L11	BCL2 Like 11	Protein Coding	47	GC02P111119	10.05
CDKN1A	Cyclin Dependent Kinase Inhibitor 1A	Protein Coding	51	GC06P046057	10.04
CYBB	Cytochrome B-245 Beta Chain	Protein Coding	48	GC0XP037780	10.04
ERGIC3	ERGIC And Golgi 3	Protein Coding	37	GC20P035542	10.03
HLA-A	Major Histocompatibility Complex, Class I, A	Protein Coding	48	GC06P033211	10.01
FICD	FIC Domain Containing	Protein Coding	34	GC12P108515	10
POR	Cytochrome P450 Oxidoreductase	Protein Coding	50	GC07P075899	10
ATM	ATM Serine/Threonine Kinase	Protein Coding	55	GC11P108222	9.98
APEX1	Apurinic/Apyrimidinic Endodeoxyribonuclease 1	Protein Coding	47	GC14P020455	9.96
VCAM1	Vascular Cell Adhesion Molecule 1	Protein Coding	47	GC01P100719	9.96
NQO1	NAD(P)H Quinone Dehydrogenase 1	Protein Coding	51	GC16M069706	9.94
PTPN11	Protein Tyrosine Phosphatase Non-Receptor Type 11	Protein Coding	55	GC12P112418	9.94
PCSK9	Proprotein Convertase Subtilisin/Kexin Type 9	Protein Coding	52	GC01P055039	9.93
SLC37A4	Solute Carrier Family 37 Member 4	Protein Coding	44	GC11M119024	9.93
TRAPPC2	Trafficking Protein Particle Complex 2	Protein Coding	39	GC0XM013712	9.93
MAP2K7	Mitogen-Activated Protein Kinase Kinase 7	Protein Coding	47	GC19P007903	9.91
CPT2	Carnitine Palmitoyltransferase 2	Protein Coding	50	GC01P053196	9.9
BOK	BCL2 Family Apoptosis Regulator BOK	Protein Coding	40	GC02P241558	9.89
COL1A2	Collagen Type I Alpha 2 Chain	Protein Coding	48	GC07P094394	9.89
DNAJB12	DnaJ Heat Shock Protein Family (Hsp40) Member B12	Protein Coding	37	GC10M072332	9.87
BECN1	Beclin 1	Protein Coding	48	GC17M042810	9.86
RECK	Reversion Inducing Cysteine Rich Protein With Kazal Motifs	Protein Coding	42	GC09P036036	9.86
TOMM40	Translocase Of Outer Mitochondrial Membrane 40	Protein Coding	41	GC19P044890	9.86
SRC	SRC Proto-Oncogene, Non-Receptor Tyrosine Kinase	Protein Coding	53	GC20P037344	9.84
GPR37	G Protein-Coupled Receptor 37	Protein Coding	45	GC07M124745	9.83
SERPINI1	Serpin Family I Member 1	Protein Coding	47	GC03P167735	9.83
G6PD	Glucose-6-Phosphate Dehydrogenase	Protein Coding	52	GC0XM154531	9.8
COPB1	COPI Coat Complex Subunit Beta 1	Protein Coding	39	GC11M014436	9.79
PKP2	Plakophilin 2	Protein Coding	46	GC12M032790	9.78
PRL	Prolactin	Protein Coding	44	GC06M022230	9.78
SEC61G	SEC61 Translocon Subunit Gamma	Protein Coding	37	GC07M054752	9.78
UBE2D2	Ubiquitin Conjugating Enzyme E2 D2	Protein Coding	45	GC05P139526	9.78
ABCC8	ATP Binding Cassette Subfamily C Member 8	Protein Coding	47	GC11M017392	9.72
ERLIN1	ER Lipid Raft Associated 1	Protein Coding	43	GC10M100150	9.72
TEX264	Testis Expressed 264, ER-Phagy Receptor	Protein Coding	36	GC03P051663	9.72
STT3A	STT3 Oligosaccharyltransferase Complex Catalytic Subunit A	Protein Coding	45	GC11P125592	9.7
DNM1L	Dynamin 1 Like	Protein Coding	48	GC12P032679	9.68
NLRP3	NLR Family Pyrin Domain Containing 3	Protein Coding	48	GC01P247415	9.67
UBE2D3	Ubiquitin Conjugating Enzyme E2 D3	Protein Coding	45	GC04M102794	9.67
TMEM43	Transmembrane Protein 43	Protein Coding	41	GC03P014124	9.65
RUNX2	RUNX Family Transcription Factor 2	Protein Coding	48	GC06P045327	9.62
RHOA	Ras Homolog Family Member A	Protein Coding	48	GC03M049359	9.59
UBE2J2	Ubiquitin Conjugating Enzyme E2 J2	Protein Coding	42	GC01M001254	9.59
ARL6IP1	ADP Ribosylation Factor Like GTPase 6 Interacting Protein 1	Protein Coding	41	GC16M018792	9.58
NUPR1	Nuclear Protein 1, Transcriptional Regulator	Protein Coding	37	GC16M028548	9.57
TXNIP	Thioredoxin Interacting Protein	Protein Coding	39	GC01M145992	9.57
TNFSF11	TNF Superfamily Member 11	Protein Coding	49	GC13P042562	9.55
PPARA	Peroxisome Proliferator Activated Receptor Alpha	Protein Coding	47	GC22P046150	9.52
GABARAPL1	GABA Type A Receptor Associated Protein Like 1	Protein Coding	44	GC12P010212	9.51
TRPM4	Transient Receptor Potential Cation Channel Subfamily M Member 4	Protein Coding	47	GC19P049157	9.51
TRAM1	Translocation Associated Membrane Protein 1	Protein Coding	40	GC08M070573	9.49
SRPRA	SRP Receptor Subunit Alpha	Protein Coding	31	GC11M126263	9.48
LIPC	Lipase C, Hepatic Type	Protein Coding	46	GC15P058410	9.46
STAU1	Staufen Double-Stranded RNA Binding Protein 1	Protein Coding	39	GC20M049113	9.44
FKRP	Fukutin Related Protein	Protein Coding	41	GC19P046746	9.43
TMEM208	Transmembrane Protein 208	Protein Coding	32	GC16P067230	9.43
UFL1	UFM1 Specific Ligase 1	Protein Coding	35	GC06P096521	9.43
STX17	Syntaxin 17	Protein Coding	36	GC09P099906	9.42
TYR	Tyrosinase	Protein Coding	48	GC11P089177	9.41
MAP1LC3B	Microtubule Associated Protein 1 Light Chain 3 Beta	Protein Coding	44	GC16P087384	9.39
CLCN1	Chloride Voltage-Gated Channel 1	Protein Coding	45	GC07P143316	9.38
CRHR1	Corticotropin Releasing Hormone Receptor 1	Protein Coding	46	GC17P045784	9.37
RNF139	Ring Finger Protein 139	Protein Coding	40	GC08P124474	9.37
TCF7L2	Transcription Factor 7 Like 2	Protein Coding	47	GC10P112950	9.37
VKORC1	Vitamin K Epoxide Reductase Complex Subunit 1	Protein Coding	48	GC16M031105	9.36
HSPA6	Heat Shock Protein Family A (Hsp70) Member 6	Protein Coding	45	GC01P161524	9.34
CAPN2	Calpain 2	Protein Coding	48	GC01P223701	9.33
RB1	RB Transcriptional Corepressor 1	Protein Coding	51	GC13P048303	9.33
GANAB	Glucosidase II Alpha Subunit	Protein Coding	46	GC11M063073	9.32
NPPB	Natriuretic Peptide B	Protein Coding	45	GC01M011858	9.28
DCN	Decorin	Protein Coding	48	GC12M091140	9.26
NR3C2	Nuclear Receptor Subfamily 3 Group C Member 2	Protein Coding	49	GC04M148078	9.26
OSBP	Oxysterol Binding Protein	Protein Coding	41	GC11M059818	9.25
UFD1	Ubiquitin Recognition Factor In ER Associated Degradation 1	Protein Coding	36	GC22M019450	9.25
NOTCH1	Notch Receptor 1	Protein Coding	52	GC09M136582	9.24
TMED10	Transmembrane P24 Trafficking Protein 10	Protein Coding	45	GC14M075132	9.23
HLA-DRB3	Major Histocompatibility Complex, Class II, DR Beta 3	Protein Coding	28	GC06Mn03715	9.22
IGF1	Insulin Like Growth Factor 1	Protein Coding	50	GC12M102395	9.22
TAP2	Transporter 2, ATP Binding Cassette Subfamily B Member	Protein Coding	45	GC06M032821	9.22
TMED9	Transmembrane P24 Trafficking Protein 9	Protein Coding	36	GC05P177594	9.2
FAS	Fas Cell Surface Death Receptor	Protein Coding	52	GC10P088969	9.19
MDM2	MDM2 Proto-Oncogene	Protein Coding	54	GC12P068808	9.19
BSG	Basigin (Ok Blood Group)	Protein Coding	45	GC19P000571	9.18
TMED4	Transmembrane P24 Trafficking Protein 4	Protein Coding	35	GC07M044577	9.17
RNF5	Ring Finger Protein 5	Protein Coding	41	GC06P033439	9.16
DHCR24	24-Dehydrocholesterol Reductase	Protein Coding	45	GC01M054849	9.14
CCR6	C-C Motif Chemokine Receptor 6	Protein Coding	46	GC06P167111	9.13
FOXO1	Forkhead Box O1	Protein Coding	50	GC13M040555	9.13
USO1	USO1 Vesicle Transport Factor	Protein Coding	40	GC04P075724	9.12
AGR2	Anterior Gradient 2, Protein Disulphide Isomerase Family Member	Protein Coding	42	GC07M016818	9.1
ITIH4	Inter-Alpha-Trypsin Inhibitor Heavy Chain 4	Protein Coding	44	GC03M052812	9.1
TRPC4	Transient Receptor Potential Cation Channel Subfamily C Member 4	Protein Coding	46	GC13M037636	9.1
CD8A	CD8a Molecule	Protein Coding	48	GC02M086784	9.09
LEP	Leptin	Protein Coding	49	GC07P128241	9.08
TIA1	TIA1 Cytotoxic Granule Associated RNA Binding Protein	Protein Coding	44	GC02M070209	9.08
SCAP	SREBF Chaperone	Protein Coding	41	GC03M047413	9.07
ZFAND2B	Zinc Finger AN1-Type Containing 2B	Protein Coding	36	GC02P219195	9.07
OSBPL8	Oxysterol Binding Protein Like 8	Protein Coding	39	GC12M076354	9.06
TMED2	Transmembrane P24 Trafficking Protein 2	Protein Coding	37	GC12P123584	9.04
MAN2A1	Mannosidase Alpha Class 2A Member 1	Protein Coding	43	GC05P109689	9.03
UBQLN2	Ubiquilin 2	Protein Coding	44	GC0XP056563	9.01
NPLOC4	NPL4 Homolog, Ubiquitin Recognition Factor	Protein Coding	40	GC17M081556	9
RNF186	Ring Finger Protein 186	Protein Coding	33	GC01M019814	9
KTN1	Kinectin 1	Protein Coding	40	GC14P055559	8.99
PRKAA2	Protein Kinase AMP-Activated Catalytic Subunit Alpha 2	Protein Coding	51	GC01P056645	8.95
FABP1	Fatty Acid Binding Protein 1	Protein Coding	45	GC02M088122	8.94
C9orf72	C9orf72-SMCR8 Complex Subunit	Protein Coding	42	GC09M027539	8.93
CP	Ceruloplasmin	Protein Coding	49	GC03M149162	8.93
TMX1	Thioredoxin Related Transmembrane Protein 1	Protein Coding	39	GC14P051240	8.92
ARSA	Arylsulfatase A	Protein Coding	48	GC22M050622	8.9
CALHM1	Calcium Homeostasis Modulator 1	Protein Coding	35	GC10M103454	8.9
CUL1	Cullin 1	Protein Coding	47	GC07P148697	8.9
G3BP1	G3BP Stress Granule Assembly Factor 1	Protein Coding	41	GC05P151771	8.9
GCG	Glucagon	Protein Coding	42	GC02M162142	8.9
MATN3	Matrilin 3	Protein Coding	44	GC02M019992	8.9
TMEM214	Transmembrane Protein 214	Protein Coding	35	GC02P026997	8.9
RAB6A	RAB6A, Member RAS Oncogene Family	Protein Coding	42	GC11M073676	8.87
RAC1	Rac Family Small GTPase 1	Protein Coding	51	GC07P006380	8.87
CCDC47	Coiled-Coil Domain Containing 47	Protein Coding	35	GC17M063745	8.86
TMTC3	Transmembrane O-Mannosyltransferase Targeting Cadherins 3	Protein Coding	37	GC12P088142	8.86
ACTC1	Actin Alpha Cardiac Muscle 1	Protein Coding	43	GC15M034788	8.85
CASP2	Caspase 2	Protein Coding	50	GC07P144746	8.84
ORMDL3	ORMDL Sphingolipid Biosynthesis Regulator 3	Protein Coding	40	GC17M039921	8.84
RNFT1	Ring Finger Protein, Transmembrane 1	Protein Coding	36	GC17M059952	8.84
GPT	Glutamic--Pyruvic Transaminase	Protein Coding	42	GC08P144502	8.83
PON2	Paraoxonase 2	Protein Coding	44	GC07M095404	8.83
HMGB1	High Mobility Group Box 1	Protein Coding	45	GC13M030456	8.82
MGAT5	Alpha-1,6-Mannosylglycoprotein 6-Beta-N-Acetylglucosaminyltransferase	Protein Coding	40	GC02P134119	8.82
SSR2	Signal Sequence Receptor Subunit 2	Protein Coding	41	GC01M156009	8.82
JPH4	Junctophilin 4	Protein Coding	35	GC14M023568	8.81
UFM1	Ubiquitin Fold Modifier 1	Protein Coding	41	GC13P038349	8.81
PTGS1	Prostaglandin-Endoperoxide Synthase 1	Protein Coding	48	GC09P122370	8.8
TRIB3	Tribbles Pseudokinase 3	Protein Coding	45	GC20P000361	8.8
ASPH	Aspartate Beta-Hydroxylase	Protein Coding	44	GC08M061500	8.78
MYOC	Myocilin	Protein Coding	43	GC01M171604	8.78
CREB1	CAMP Responsive Element Binding Protein 1	Protein Coding	50	GC02P207529	8.76
PIK3CG	Phosphatidylinositol-4,5-Bisphosphate 3-Kinase Catalytic Subunit Gamma	Protein Coding	49	GC07P106865	8.76
HTRA2	HtrA Serine Peptidase 2	Protein Coding	48	GC02P074529	8.75
TFG	Trafficking From ER To Golgi Regulator	Protein Coding	46	GC03P100709	8.75
ANXA5	Annexin A5	Protein Coding	48	GC04M121667	8.73
GABARAP	GABA Type A Receptor-Associated Protein	Protein Coding	45	GC17M007240	8.71
ARSG	Arylsulfatase G	Protein Coding	44	GC17P068326	8.7
ITGB1	Integrin Subunit Beta 1	Protein Coding	51	GC10M032900	8.69
MAN1A1	Mannosidase Alpha Class 1A Member 1	Protein Coding	40	GC06M119269	8.69
PRKCD	Protein Kinase C Delta	Protein Coding	55	GC03P053156	8.69
AGER	Advanced Glycosylation End-Product Specific Receptor	Protein Coding	45	GC06M032180	8.68
CYP1A1	Cytochrome P450 Family 1 Subfamily A Member 1	Protein Coding	48	GC15M074719	8.68
INSR	Insulin Receptor	Protein Coding	55	GC19M007112	8.67
PPARGC1A	PPARG Coactivator 1 Alpha	Protein Coding	48	GC04M023755	8.65
SCAMP5	Secretory Carrier Membrane Protein 5	Protein Coding	37	GC15P074957	8.65
STAT3	Signal Transducer And Activator Of Transcription 3	Protein Coding	54	GC17M042313	8.64
TTN	Titin	Protein Coding	48	GC02M178525	8.64
NPY	Neuropeptide Y	Protein Coding	47	GC07P024290	8.63
TG	Thyroglobulin	Protein Coding	43	GC08P132866	8.61
TMCO1	Transmembrane And Coiled-Coil Domains 1	Protein Coding	41	GC01M165724	8.61
FOXO3	Forkhead Box O3	Protein Coding	45	GC06P108559	8.59
DNAJA1	DnaJ Heat Shock Protein Family (Hsp40) Member A1	Protein Coding	43	GC09P033025	8.58
PIEZO1	Piezo Type Mechanosensitive Ion Channel Component 1	Protein Coding	39	GC16M088715	8.57
BAG1	BAG Cochaperone 1	Protein Coding	44	GC09M033245	8.56
RPSA	Ribosomal Protein SA	Protein Coding	46	GC03P039406	8.56
KNG1	Kininogen 1	Protein Coding	45	GC03P186717	8.54
RYR3	Ryanodine Receptor 3	Protein Coding	43	GC15P033310	8.54
TOR1B	Torsin Family 1 Member B	Protein Coding	39	GC09P129803	8.54
SSR1	Signal Sequence Receptor Subunit 1	Protein Coding	41	GC06M007268	8.53
ADRB2	Adrenoceptor Beta 2	Protein Coding	50	GC05P148825	8.52
NOS1	Nitric Oxide Synthase 1	Protein Coding	50	GC12M117208	8.51
IREB2	Iron Responsive Element Binding Protein 2	Protein Coding	44	GC15P078437	8.5
P4HTM	Prolyl 4-Hydroxylase, Transmembrane	Protein Coding	37	GC03P049150	8.5
AGR3	Anterior Gradient 3, Protein Disulphide Isomerase Family Member	Protein Coding	39	GC07M016854	8.49
CDIPT	CDP-Diacylglycerol--Inositol 3-Phosphatidyltransferase	Protein Coding	42	GC16M029870	8.49
SRP68	Signal Recognition Particle 68	Protein Coding	36	GC17M076038	8.49
CCDC88B	Coiled-Coil Domain Containing 88B	Protein Coding	33	GC11P064340	8.48
CERT1	Ceramide Transporter 1	Protein Coding	35	GC05M075356	8.43
LRP5	LDL Receptor Related Protein 5	Protein Coding	50	GC11P068298	8.43
NGF	Nerve Growth Factor	Protein Coding	52	GC01M115285	8.42
RAB10	RAB10, Member RAS Oncogene Family	Protein Coding	44	GC02P026033	8.4
TLR9	Toll Like Receptor 9	Protein Coding	46	GC03M052222	8.4
SHH	Sonic Hedgehog Signaling Molecule	Protein Coding	50	GC07M155799	8.39
MMP9	Matrix Metallopeptidase 9	Protein Coding	54	GC20P046008	8.36
UGT1A1	UDP Glucuronosyltransferase Family 1 Member A1	Protein Coding	50	GC02P233760	8.36
PINK1	PTEN Induced Kinase 1	Protein Coding	48	GC01P020634	8.34
ERGIC2	ERGIC And Golgi 2	Protein Coding	37	GC12M029337	8.33
SERPINA7	Serpin Family A Member 7	Protein Coding	40	GC0XM106032	8.33
YKT6	YKT6 V-SNARE Homolog	Protein Coding	41	GC07P044200	8.33
SEC22B	SEC22 Homolog B, Vesicle Trafficking Protein (Gene/Pseudogene)	Protein Coding	36	GC01M120150	8.32
SGPP1	Sphingosine-1-Phosphate Phosphatase 1	Protein Coding	40	GC14M063684	8.31
MGST1	Microsomal Glutathione S-Transferase 1	Protein Coding	44	GC12P016347	8.3
RBX1	Ring-Box 1	Protein Coding	44	GC22P040951	8.3
STARD3	StAR Related Lipid Transfer Domain Containing 3	Protein Coding	40	GC17P039637	8.29
CD36	CD36 Molecule	Protein Coding	50	GC07P080369	8.28
ESYT2	Extended Synaptotagmin 2	Protein Coding	37	GC07M158730	8.27
GBA	Glucosylceramidase Beta	Protein Coding	49	GC01M155234	8.27
SCG5	Secretogranin V	Protein Coding	39	GC15P032641	8.26
KDR	Kinase Insert Domain Receptor	Protein Coding	55	GC04M055078	8.24
SCD	Stearoyl-CoA Desaturase	Protein Coding	49	GC10P100347	8.24
TERT	Telomerase Reverse Transcriptase	Protein Coding	53	GC05M001253	8.24
PKD2	Polycystin 2, Transient Receptor Potential Cation Channel	Protein Coding	47	GC04P088007	8.23
CREBRF	CREB3 Regulatory Factor	Protein Coding	32	GC05P173056	8.22
GSTM1	Glutathione S-Transferase Mu 1	Protein Coding	43	GC01P109687	8.22
GPX1	Glutathione Peroxidase 1	Protein Coding	49	GC03M049370	8.21
RHBDD1	Rhomboid Domain Containing 1	Protein Coding	36	GC02P226835	8.21
TGM2	Transglutaminase 2	Protein Coding	50	GC20M038127	8.21
UBE4B	Ubiquitination Factor E4B	Protein Coding	41	GC01P010032	8.21
DSG2	Desmoglein 2	Protein Coding	47	GC18P031498	8.2
STX18	Syntaxin 18	Protein Coding	38	GC04M004417	8.19
COL9A1	Collagen Type IX Alpha 1 Chain	Protein Coding	43	GC06M070215	8.18
MARCHF6	Membrane Associated Ring-CH-Type Finger 6	Protein Coding	29	GC05P010356	8.18
FKBP10	FKBP Prolyl Isomerase 10	Protein Coding	41	GC17P041812	8.17
UBA52	Ubiquitin A-52 Residue Ribosomal Protein Fusion Product 1	Protein Coding	43	GC19P018563	8.14
UBE2D1	Ubiquitin Conjugating Enzyme E2 D1	Protein Coding	47	GC10P058334	8.14
WNT1	Wnt Family Member 1	Protein Coding	48	GC12P049041	8.14
CDK1	Cyclin Dependent Kinase 1	Protein Coding	47	GC10P060772	8.13
DES	Desmin	Protein Coding	49	GC02P219418	8.13
HSPA1L	Heat Shock Protein Family A (Hsp70) Member 1 Like	Protein Coding	44	GC06M031809	8.13
ACAN	Aggrecan	Protein Coding	47	GC15P088814	8.1
ATXN3	Ataxin 3	Protein Coding	45	GC14M093534	8.09
ACE	Angiotensin I Converting Enzyme	Protein Coding	51	GC17P063477	8.08
JPH3	Junctophilin 3	Protein Coding	42	GC16P087601	8.08
UBQLN4	Ubiquilin 4	Protein Coding	41	GC01M156033	8.08
ARSH	Arylsulfatase Family Member H	Protein Coding	35	GC0XP003006	8.07
FBXO6	F-Box Protein 6	Protein Coding	36	GC01P011664	8.06
FUS	FUS RNA Binding Protein	Protein Coding	45	GC16P031418	8.06
GUSB	Glucuronidase Beta	Protein Coding	48	GC07M065960	8.06
PML	Promyelocytic Leukemia	Protein Coding	47	GC15P073994	8.06
AGTR1	Angiotensin II Receptor Type 1	Protein Coding	51	GC03P148697	8.04
SEC23IP	SEC23 Interacting Protein	Protein Coding	39	GC10P119892	8.02
TTR	Transthyretin	Protein Coding	51	GC18P031557	8.02
AUP1	AUP1 Lipid Droplet Regulating VLDL Assembly Factor	Protein Coding	38	GC02M074526	8.01
NGLY1	N-Glycanase 1	Protein Coding	44	GC03M025718	8
PRKCSH	Protein Kinase C Substrate 80K-H	Protein Coding	45	GC19P011435	8
IVL	Involucrin	Protein Coding	39	GC01P152881	7.99
UBXN4	UBX Domain Protein 4	Protein Coding	36	GC02P135741	7.99
JKAMP	JNK1/MAPK8 Associated Membrane Protein	Protein Coding	35	GC14P059484	7.98
HSPA2	Heat Shock Protein Family A (Hsp70) Member 2	Protein Coding	45	GC14P064535	7.96
TNFSF10	TNF Superfamily Member 10	Protein Coding	48	GC03M172505	7.96
GET4	Guided Entry Of Tail-Anchored Proteins Factor 4	Protein Coding	35	GC07P000876	7.94
HSD17B10	Hydroxysteroid 17-Beta Dehydrogenase 10	Protein Coding	47	GC0XM053431	7.94
DAB2IP	DAB2 Interacting Protein	Protein Coding	40	GC09P121566	7.93
UBL4A	Ubiquitin Like 4A	Protein Coding	36	GC0XM154483	7.93
BSCL2	BSCL2 Lipid Droplet Biogenesis Associated, Seipin	Protein Coding	43	GC11M063080	7.92
GSTP1	Glutathione S-Transferase Pi 1	Protein Coding	51	GC11P067583	7.92
MFN2	Mitofusin 2	Protein Coding	50	GC01P011980	7.92
UBE2K	Ubiquitin Conjugating Enzyme E2 K	Protein Coding	43	GC04P039700	7.91
CAMK2G	Calcium/Calmodulin Dependent Protein Kinase II Gamma	Protein Coding	48	GC10M073812	7.9
TMEM117	Transmembrane Protein 117	Protein Coding	33	GC12P043795	7.87
GOSR1	Golgi SNAP Receptor Complex Member 1	Protein Coding	40	GC17P030477	7.86
OPA3	Outer Mitochondrial Membrane Lipid Metabolism Regulator OPA3	Protein Coding	40	GC19M045527	7.86
SCN4A	Sodium Voltage-Gated Channel Alpha Subunit 4	Protein Coding	45	GC17M063938	7.86
GOLGA2	Golgin A2	Protein Coding	42	GC09M128255	7.85
MYC	MYC Proto-Oncogene, BHLH Transcription Factor	Protein Coding	53	GC08P127735	7.84
CYB5R3	Cytochrome B5 Reductase 3	Protein Coding	45	GC22M042617	7.83
SVIP	Small VCP Interacting Protein	Protein Coding	34	GC11M022799	7.82
NLRP1	NLR Family Pyrin Domain Containing 1	Protein Coding	45	GC17M005499	7.8
ZDHHC6	Zinc Finger DHHC-Type Palmitoyltransferase 6	Protein Coding	36	GC10M112430	7.8
EEF2	Eukaryotic Translation Elongation Factor 2	Protein Coding	50	GC19M003976	7.79
TMEM259	Transmembrane Protein 259	Protein Coding	32	GC19M001010	7.79
TNFRSF1A	TNF Receptor Superfamily Member 1A	Protein Coding	51	GC12M006328	7.79
CDK5	Cyclin Dependent Kinase 5	Protein Coding	54	GC07M151053	7.78
DSPP	Dentin Sialophosphoprotein	Protein Coding	37	GC04P087608	7.78
EEF1A1	Eukaryotic Translation Elongation Factor 1 Alpha 1	Protein Coding	44	GC06M073515	7.77
NSFL1C	NSFL1 Cofactor	Protein Coding	40	GC20M001442	7.77
F8	Coagulation Factor VIII	Protein Coding	47	GC0XM154835	7.76
TMX3	Thioredoxin Related Transmembrane Protein 3	Protein Coding	39	GC18M068673	7.76
OXT	Oxytocin/Neurophysin I Prepropeptide	Protein Coding	41	GC20P003068	7.75
SLC2A1	Solute Carrier Family 2 Member 1	Protein Coding	54	GC01M042925	7.75
EIF2AK1	Eukaryotic Translation Initiation Factor 2 Alpha Kinase 1	Protein Coding	43	GC07M006022	7.74
ICAM1	Intercellular Adhesion Molecule 1	Protein Coding	52	GC19P010270	7.73
CACNB4	Calcium Voltage-Gated Channel Auxiliary Subunit Beta 4	Protein Coding	47	GC02M151832	7.72
CDKAL1	CDK5 Regulatory Subunit Associated Protein 1 Like 1	Protein Coding	39	GC06P020534	7.72
FMR1	FMRP Translational Regulator 1	Protein Coding	46	GC0XP147912	7.72
FURIN	Furin, Paired Basic Amino Acid Cleaving Enzyme	Protein Coding	48	GC15P090868	7.72
PLA2G6	Phospholipase A2 Group VI	Protein Coding	50	GC22M045345	7.7
COPA	COPI Coat Complex Subunit Alpha	Protein Coding	42	GC01M160288	7.69
PTGIS	Prostaglandin I2 Synthase	Protein Coding	48	GC20M049503	7.68
MAPKAPK2	MAPK Activated Protein Kinase 2	Protein Coding	50	GC01P206684	7.67
SSR3	Signal Sequence Receptor Subunit 3	Protein Coding	38	GC03M156540	7.67
TFEB	Transcription Factor EB	Protein Coding	43	GC06M041835	7.66
CYP1A2	Cytochrome P450 Family 1 Subfamily A Member 2	Protein Coding	47	GC15P074748	7.65
DUSP19	Dual Specificity Phosphatase 19	Protein Coding	40	GC02P183078	7.64
DNAJB2	DnaJ Heat Shock Protein Family (Hsp40) Member B2	Protein Coding	44	GC02P219279	7.62
HLA-DRA	Major Histocompatibility Complex, Class II, DR Alpha	Protein Coding	48	GC06P032439	7.62
HSPH1	Heat Shock Protein Family H (Hsp110) Member 1	Protein Coding	44	GC13M031134	7.62
TMCC1	Transmembrane And Coiled-Coil Domain Family 1	Protein Coding	35	GC03M129647	7.62
PSMD2	Proteasome 26S Subunit, Non-ATPase 2	Protein Coding	44	GC03P184298	7.61
DHCR7	7-Dehydrocholesterol Reductase	Protein Coding	47	GC11M071428	7.59
DPM2	Dolichyl-Phosphate Mannosyltransferase Subunit 2, Regulatory	Protein Coding	37	GC09M127935	7.59
TGFB3	Transforming Growth Factor Beta 3	Protein Coding	48	GC14M075958	7.59
APAF1	Apoptotic Peptidase Activating Factor 1	Protein Coding	48	GC12P098645	7.57
CALR3	Calreticulin 3	Protein Coding	39	GC19M016450	7.57
COL9A2	Collagen Type IX Alpha 2 Chain	Protein Coding	43	GC01M040300	7.57
MYH6	Myosin Heavy Chain 6	Protein Coding	47	GC14M023380	7.57
CAPN1	Calpain 1	Protein Coding	51	GC11P065198	7.56
PRDX1	Peroxiredoxin 1	Protein Coding	51	GC01M045511	7.56
GORASP2	Golgi Reassembly Stacking Protein 2	Protein Coding	41	GC02P170928	7.55
NOTCH3	Notch Receptor 3	Protein Coding	50	GC19M015159	7.55
SEC31B	SEC31 Homolog B, COPII Coat Complex Component	Protein Coding	38	GC10M100486	7.54
AQP11	Aquaporin 11	Protein Coding	36	GC11P077589	7.53
ICMT	Isoprenylcysteine Carboxyl Methyltransferase	Protein Coding	43	GC01M006222	7.53
MCL1	MCL1 Apoptosis Regulator, BCL2 Family Member	Protein Coding	49	GC01M150673	7.53
SKP1	S-Phase Kinase Associated Protein 1	Protein Coding	44	GC05M134148	7.53
SOX9	SRY-Box Transcription Factor 9	Protein Coding	48	GC17P072121	7.53
FLNB	Filamin B	Protein Coding	46	GC03P058008	7.52
JPH1	Junctophilin 1	Protein Coding	40	GC08M074234	7.52
EGR1	Early Growth Response 1	Protein Coding	45	GC05P138465	7.51
SDF2L1	Stromal Cell Derived Factor 2 Like 1	Protein Coding	37	GC22P023730	7.51
ECPAS	Ecm29 Proteasome Adaptor And Scaffold	Protein Coding	28	GC09M111361	7.5
CCND1	Cyclin D1	Protein Coding	53	GC11P069641	7.49
CDH2	Cadherin 2	Protein Coding	51	GC18M027950	7.49
FASLG	Fas Ligand	Protein Coding	49	GC01P172628	7.49
YOD1	YOD1 Deubiquitinase	Protein Coding	38	GC01M207044	7.49
MAP2K1	Mitogen-Activated Protein Kinase Kinase 1	Protein Coding	55	GC15P066386	7.48
PRKCA	Protein Kinase C Alpha	Protein Coding	52	GC17P066302	7.47
ALOX15	Arachidonate 15-Lipoxygenase	Protein Coding	45	GC17M004630	7.46
EPO	Erythropoietin	Protein Coding	43	GC07P100720	7.46
SGTA	Small Glutamine Rich Tetratricopeptide Repeat Containing Alpha	Protein Coding	39	GC19M002754	7.44
TLR2	Toll Like Receptor 2	Protein Coding	52	GC04P153684	7.44
GOLPH3	Golgi Phosphoprotein 3	Protein Coding	41	GC05M032124	7.43
RSAD2	Radical S-Adenosyl Methionine Domain Containing 2	Protein Coding	40	GC02P006865	7.43
GP6	Glycoprotein VI Platelet	Protein Coding	45	GC19M055013	7.42
TTPA	Alpha Tocopherol Transfer Protein	Protein Coding	42	GC08M063048	7.42
CPQ	Carboxypeptidase Q	Protein Coding	35	GC08P096645	7.41
KPNB1	Karyopherin Subunit Beta 1	Protein Coding	44	GC17P047649	7.41
EIF4E	Eukaryotic Translation Initiation Factor 4E	Protein Coding	51	GC04M098871	7.4
PPP1CA	Protein Phosphatase 1 Catalytic Subunit Alpha	Protein Coding	50	GC11M067415	7.4
FOXRED2	FAD Dependent Oxidoreductase Domain Containing 2	Protein Coding	34	GC22M036487	7.39
KRT14	Keratin 14	Protein Coding	49	GC17M041582	7.39
UBXN8	UBX Domain Protein 8	Protein Coding	32	GC08P030723	7.39
CTSD	Cathepsin D	Protein Coding	54	GC11M001752	7.38
HM13	Histocompatibility Minor 13	Protein Coding	39	GC20P031514	7.38
PKD1	Polycystin 1, Transient Receptor Potential Channel Interacting	Protein Coding	46	GC16M002170	7.38
DSG3	Desmoglein 3	Protein Coding	40	GC18P031447	7.36
COL9A3	Collagen Type IX Alpha 3 Chain	Protein Coding	43	GC20P062816	7.35
PRDM10	PR/SET Domain 10	Protein Coding	35	GC11M129899	7.35
APOA4	Apolipoprotein A4	Protein Coding	43	GC11M116820	7.33
FKBP5	FKBP Prolyl Isomerase 5	Protein Coding	47	GC06M041289	7.33
MATN1	Matrilin 1	Protein Coding	39	GC01M030711	7.32
PTH	Parathyroid Hormone	Protein Coding	48	GC11M013492	7.32
ELAVL1	ELAV Like RNA Binding Protein 1	Protein Coding	43	GC19M007958	7.31
M6PR	Mannose-6-Phosphate Receptor, Cation Dependent	Protein Coding	44	GC12M008951	7.31
SERPINA2	Serpin Family A Member 2 (Gene/Pseudogene)	Protein Coding	27	GC14M094363	7.31
AIF1	Allograft Inflammatory Factor 1	Protein Coding	41	GC06P033396	7.3
MT-TK	Mitochondrially Encoded TRNA-Lys (AAA/G)	RNA Gene	15	GCMTP008297	7.29
SFTPC	Surfactant Protein C	Protein Coding	44	GC08P022156	7.27
TPP1	Tripeptidyl Peptidase 1	Protein Coding	44	GC11M006614	7.27
USP19	Ubiquitin Specific Peptidase 19	Protein Coding	40	GC03M049205	7.25
ATXN2	Ataxin 2	Protein Coding	47	GC12M111443	7.24
CDC42	Cell Division Cycle 42	Protein Coding	53	GC01P022043	7.24
GPER1	G Protein-Coupled Estrogen Receptor 1	Protein Coding	39	GC07P001143	7.24
PRDX5	Peroxiredoxin 5	Protein Coding	48	GC11P064317	7.22
U2AF1	U2 Small Nuclear RNA Auxiliary Factor 1	Protein Coding	42	GC21M043092	7.22
PXN	Paxillin	Protein Coding	47	GC12M120210	7.21
SHISA5	Shisa Family Member 5	Protein Coding	36	GC03M048468	7.21
BRCA1	BRCA1 DNA Repair Associated	Protein Coding	52	GC17M043044	7.2
SHC1	SHC Adaptor Protein 1	Protein Coding	47	GC01M154962	7.2
HEXA	Hexosaminidase Subunit Alpha	Protein Coding	47	GC15M072340	7.19
OSBPL3	Oxysterol Binding Protein Like 3	Protein Coding	39	GC07M024836	7.19
COL10A1	Collagen Type X Alpha 1 Chain	Protein Coding	44	GC06M116118	7.18
QDPR	Quinoid Dihydropteridine Reductase	Protein Coding	50	GC04M017460	7.18
SET	SET Nuclear Proto-Oncogene	Protein Coding	49	GC09P128684	7.18
BET1	Bet1 Golgi Vesicular Membrane Trafficking Protein	Protein Coding	38	GC07M093962	7.17
CES1	Carboxylesterase 1	Protein Coding	48	GC16M055836	7.17
LPIN1	Lipin 1	Protein Coding	48	GC02P011649	7.17
RAB2A	RAB2A, Member RAS Oncogene Family	Protein Coding	43	GC08P060516	7.17
SCFD1	Sec1 Family Domain Containing 1	Protein Coding	38	GC14P030622	7.17
EMD	Emerin	Protein Coding	47	GC0XP154379	7.16
NPC1	NPC Intracellular Cholesterol Transporter 1	Protein Coding	48	GC18M023506	7.15
STBD1	Starch Binding Domain 1	Protein Coding	37	GC04P076306	7.15
UBE2G1	Ubiquitin Conjugating Enzyme E2 G1	Protein Coding	44	GC17M004270	7.15
CYB5A	Cytochrome B5 Type A	Protein Coding	45	GC18M074250	7.14
MAPK8IP1	Mitogen-Activated Protein Kinase 8 Interacting Protein 1	Protein Coding	45	GC11P045961	7.14
SELENOF	Selenoprotein F	Protein Coding	27	GC01M086863	7.14
CYB5R4	Cytochrome B5 Reductase 4	Protein Coding	40	GC06P083859	7.13
DMPK	DM1 Protein Kinase	Protein Coding	49	GC19M045769	7.12
SPAST	Spastin	Protein Coding	41	GC02P032063	7.12
CTSK	Cathepsin K	Protein Coding	50	GC01M150796	7.11
G6PC3	Glucose-6-Phosphatase Catalytic Subunit 3	Protein Coding	42	GC17P044070	7.1
VDAC1	Voltage Dependent Anion Channel 1	Protein Coding	47	GC05M133975	7.1
FPR2	Formyl Peptide Receptor 2	Protein Coding	47	GC19P051752	7.09
SERPINE1	Serpin Family E Member 1	Protein Coding	52	GC07P101127	7.09
COG7	Component Of Oligomeric Golgi Complex 7	Protein Coding	40	GC16M023307	7.08
SGPP2	Sphingosine-1-Phosphate Phosphatase 2	Protein Coding	37	GC02P222424	7.08
CAV3	Caveolin 3	Protein Coding	44	GC03P008733	7.07
DPAGT1	Dolichyl-Phosphate N-Acetylglucosaminephosphotransferase 1	Protein Coding	46	GC11M119096	7.06
RCN1	Reticulocalbin 1	Protein Coding	40	GC11P032090	7.06
CTSB	Cathepsin B	Protein Coding	52	GC08M011842	7.05
NCK2	NCK Adaptor Protein 2	Protein Coding	43	GC02P105744	7.05
PTK2	Protein Tyrosine Kinase 2	Protein Coding	49	GC08M140657	7.05
SEC11A	SEC11 Homolog A, Signal Peptidase Complex Subunit	Protein Coding	38	GC15M084669	7.05
SRPRB	SRP Receptor Subunit Beta	Protein Coding	38	GC03P133784	7.05
PSMA5	Proteasome 20S Subunit Alpha 5	Protein Coding	44	GC01M109399	7.04
STIP1	Stress Induced Phosphoprotein 1	Protein Coding	44	GC11P064203	7.04
CLGN	Calmegin	Protein Coding	39	GC04M140388	7.03
PTEN	Phosphatase And Tensin Homolog	Protein Coding	54	GC10P087863	7.03
ZC3H12A	Zinc Finger CCCH-Type Containing 12A	Protein Coding	37	GC01P037474	7.03
HSD17B12	Hydroxysteroid 17-Beta Dehydrogenase 12	Protein Coding	41	GC11P043702	7.02
RCN2	Reticulocalbin 2	Protein Coding	40	GC15P076931	7.02
AFP	Alpha Fetoprotein	Protein Coding	47	GC04P073431	7.01
UBAC2	UBA Domain Containing 2	Protein Coding	38	GC13P099200	7.01
FN1	Fibronectin 1	Protein Coding	51	GC02M215360	7
RELA	RELA Proto-Oncogene, NF-KB Subunit	Protein Coding	51	GC11M065653	7
MMP2	Matrix Metallopeptidase 2	Protein Coding	55	GC16P055390	7
PIGN	Phosphatidylinositol Glycan Anchor Biosynthesis Class N	Protein Coding	41	GC18M061905	7
TMED7	Transmembrane P24 Trafficking Protein 7	Protein Coding	33	GC05M115613	7

## Sheet: Table2
Supplementary Table 2: Univariate Cox regression analysis results in TCGA data.
gene	coef	HR	HR.95L	HR.95H	P
SNAP25	-0.0970941	0.907471	0.715239	1.15137	0.424038
LPL	0.257146	1.29323	1.03623	1.61399	0.022921
CLU	-0.163197	0.849424	0.657478	1.09741	0.211762
KCNQ1	-0.0180495	0.982112	0.665053	1.45033	0.927694
PTGS2	-0.274844	0.759691	0.645076	0.89467	0.000988312
PTGS1	0.000946779	1.00095	0.793588	1.26249	0.993622
HSPA6	-0.0604226	0.941367	0.772433	1.14725	0.549338
GSTP1	-0.150204	0.860532	0.678729	1.09103	0.21481
CAV1	-0.230297	0.794298	0.602611	1.04696	0.102195
SEC23A	-0.0710277	0.931436	0.586688	1.47876	0.763284
DUSP19	-0.324602	0.722815	0.450178	1.16057	0.179079
IVL	-0.086303	0.917316	0.754202	1.11571	0.387625
VCL	-0.131999	0.876342	0.63749	1.20469	0.416214
SCN5A	0.210657	1.23449	0.947907	1.60771	0.118049
JPH4	-0.171036	0.842791	0.702763	1.01072	0.0650454
GSTM1	-0.0192819	0.980903	0.898695	1.07063	0.665917
PPARGC1A	-0.255769	0.77432	0.63221	0.948376	0.0134241
HFE	-0.134445	0.874201	0.656705	1.16373	0.356993
ACE	-0.143397	0.86641	0.618876	1.21295	0.403527
CYP2E1	0.0606132	1.06249	0.82494	1.36844	0.638744
DMD	-0.0357195	0.964911	0.746662	1.24695	0.784838
TLR2	0.112438	1.119	0.816562	1.53346	0.4843
TRPM4	-0.277166	0.757929	0.560136	1.02557	0.0724385
GJA1	-0.125209	0.882312	0.666452	1.16809	0.381768
SLC8A1	-0.109365	0.896403	0.704957	1.13984	0.372292
EDNRA	0.111451	1.1179	0.83608	1.49471	0.452058
ACTC1	-0.131226	0.87702	0.773693	0.994146	0.0401931
ANK2	-0.027605	0.972773	0.756818	1.25035	0.829351
PRKCA	0.0964919	1.1013	0.803464	1.50954	0.548651
DNAJB1	-0.773144	0.461559	0.255848	0.832672	0.0102216
TRPC1	0.0912952	1.09559	0.778483	1.54187	0.600518
TG	-0.161994	0.850447	0.708502	1.02083	0.0820866
FN1	0.226791	1.25457	1.03451	1.52144	0.0211799
TH	-0.0620852	0.939803	0.768512	1.14927	0.545343
LRRK2	0.0121464	1.01222	0.756785	1.35387	0.934759
PTGIS	-0.090395	0.91357	0.723864	1.15299	0.446547
SERPINA1	-0.0972723	0.907309	0.723951	1.13711	0.398398
JPH2	-0.0961191	0.908356	0.740033	1.11496	0.35797
TNFSF11	-0.110759	0.895154	0.696915	1.14978	0.385841
SGPP2	0.121365	1.12904	0.889634	1.43286	0.318203
HSD11B1	-0.202025	0.817075	0.648603	1.02931	0.0863833
TRIB3	0.102522	1.10796	0.745796	1.646	0.6117
PDIA2	0.163241	1.17732	1.04866	1.32176	0.00569741
TRPC4	-0.102451	0.902622	0.708707	1.1496	0.40641
SFTPC	0.0875478	1.09149	0.841207	1.41625	0.510034
TERT	-0.0143321	0.98577	0.802802	1.21044	0.891176
PLN	-0.0238251	0.976456	0.766261	1.24431	0.847244
CD40	-0.130679	0.8775	0.658871	1.16868	0.371416
BCL2	-0.00591912	0.994098	0.723469	1.36596	0.970878
NOX4	0.407791	1.50349	1.19778	1.88723	0.000438054
ATP2A3	-0.0718235	0.930695	0.701598	1.2346	0.618357
BDNF	-0.029281	0.971144	0.771535	1.22239	0.803035
ITPR1	-0.103631	0.901558	0.708525	1.14718	0.399224
DES	-0.11856	0.888198	0.743112	1.06161	0.1926
CRYAB	-0.107356	0.898206	0.707293	1.14065	0.378559
APOE	0.217705	1.24322	0.982799	1.57265	0.0694795
CES1	-0.120936	0.886091	0.724916	1.0831	0.237745
ALB	0.0859665	1.08977	0.964947	1.23074	0.166033
NOS1	0.0408861	1.04173	0.887689	1.22251	0.616524
DSG3	-0.0811682	0.922039	0.807789	1.05245	0.229135
MYH6	-0.118187	0.88853	0.772105	1.02251	0.0990856
MPO	-0.103783	0.901421	0.686808	1.1831	0.454424
TGFB3	-0.10292	0.902199	0.70168	1.16002	0.422252
BRSK2	0.0312945	1.03179	0.88869	1.19793	0.681203
GPR37	0.0309417	1.03143	0.802017	1.32645	0.809502
CYP1A2	-0.144398	0.865543	0.672744	1.11359	0.261389
DCN	-0.0430283	0.957884	0.750124	1.22319	0.73014
MTTP	0.0934109	1.09791	0.845181	1.42622	0.484045
SEC31B	0.35915	1.43211	1.06237	1.93053	0.0184212
CDKN3	0.418225	1.51926	1.16451	1.98209	0.00205308
DNAH8	0.0273555	1.02773	0.88782	1.1897	0.714087
COMP	0.273175	1.31413	1.12271	1.53819	0.000671687
COL10A1	0.26175	1.2992	1.12425	1.50137	0.000389477
DRD5	-0.291843	0.746886	0.594936	0.937643	0.0119111
IGF2BP2	0.0841668	1.08781	0.849027	1.39375	0.505647
APOB	0.0397309	1.04053	0.870129	1.2443	0.663264
COL2A1	0.00656963	1.00659	0.932987	1.086	0.865347
HSPA1A	-0.255204	0.774758	0.58438	1.02716	0.0761082
CASQ2	-0.0235233	0.976751	0.816604	1.16831	0.796825
MMP9	0.0340523	1.03464	0.870765	1.22935	0.698719
TTR	-0.13492	0.873786	0.756604	1.00912	0.0662926
KRT14	-0.153043	0.858093	0.755727	0.974325	0.0182123
COL9A2	0.0946914	1.09932	0.942437	1.28232	0.228081
SGK1	0.0653205	1.0675	0.869465	1.31064	0.532685
AFP	0.231506	1.2605	1.10026	1.44407	0.000846001
SCG5	0.0416265	1.04251	0.844346	1.28717	0.698759
FPR2	-0.155015	0.856402	0.69287	1.05853	0.151621
AGR3	0.0010404	1.00104	0.878328	1.1409	0.987559
ALOX15	0.04572	1.04678	0.941294	1.16409	0.398882
COL9A1	0.0219806	1.02222	0.883025	1.18337	0.768523
KNG1	0.0761782	1.07915	0.940879	1.23775	0.276206
IAPP	-0.0333892	0.967162	0.845797	1.10594	0.625511
AGTR1	-0.108391	0.897277	0.786369	1.02383	0.107363
HP	-0.0626092	0.93931	0.801848	1.10034	0.43802
EGF	-0.364028	0.694871	0.589861	0.818576	1.33214e-05
ARSH	0.0211598	1.02139	0.877185	1.18929	0.785244
ACAN	0.196924	1.21765	1.01663	1.45842	0.0324225
UGT1A1	0.101412	1.10673	0.994105	1.23212	0.064028
GJB2	-0.0472367	0.953862	0.774273	1.1751	0.657158
SERPINC1	0.0232096	1.02348	0.828106	1.26495	0.829959
G6PC	0.0163049	1.01644	0.795833	1.2982	0.896082
SERPINA3	-0.10294	0.902181	0.789168	1.03138	0.131683
F2	-0.0381469	0.962572	0.764856	1.2114	0.745042
CASQ1	-0.211324	0.809512	0.663234	0.988051	0.0376932
CRP	0.0373434	1.03805	0.876843	1.22889	0.664523
PON1	-0.0543385	0.947111	0.848803	1.05681	0.331141
INS	0.176435	1.19296	0.972629	1.4632	0.0903473
FABP1	0.0737545	1.07654	0.890741	1.3011	0.44546

## Sheet: Table3
Supplementary table 3: LASSO regression analysis input data
id	BCR	BCR_time	LPL	PTGS2	PPARGC1A	ACTC1	DNAJB1	FN1	PDIA2	NOX4	SEC31B	CDKN3	COMP	COL10A1	DRD5	KRT14	AFP	EGF	ACAN	CASQ1
TCGA-2A-A8VL	0	621	6.7912	10.6478	7.71215	9.51802	12.4462	12.9938	4.0393	4.75785	9.09486	4.81935	7.47532	4.2322	2.78444	12.1791	3.02796	9.74284	5.36435	6.06902
TCGA-2A-A8VO	0	1332	7.26755	9.30445	6.89372	11.3564	13.7556	13.9022	2.12482	6.6935	9.45518	6.22052	9.92399	7.8674	1.46275	6.162	0.305133	8.5528	6.94531	8.77328
TCGA-2A-A8VT	0	995	6.90644	9.39525	6.51507	6.23881	11.9675	13.1179	7.23864	5.74767	9.22615	5.63041	10.6745	8.3865	0.813464	9.75021	0.804166	8.28149	3.75165	4.27359
TCGA-2A-A8VV	0	671	6.21972	10.0457	7.01495	7.8331	12.0565	14.7231	5.45376	5.65531	9.2489	5.71671	7.31245	5.71695	1.09943	9.88433	2.70786	9.67954	8.24009	7.07487
TCGA-2A-A8VX	0	1033	6.46194	8.57677	6.73142	9.39456	16.5806	14.1032	8.75971	6.10396	9.77437	7.73839	8.6039	7.29494	0.105346	3.43105	3.84008	7.34944	5.31483	5.27074
TCGA-2A-A8W1	0	112	7.78943	10.2658	9.92627	1.77424	14.64	11.677	5.89124	5.07573	10.1355	6.17261	7.87086	4.53829	0.0846821	9.66298	5.7573	5.54034	1.77684	3.79892
TCGA-2A-A8W3	1	198	6.87111	9.29138	7.41094	6.8711	12.636	14.3734	5.83433	6.46823	9.50375	6.98762	10.4336	8.15617	1.98008	10.525	4.37001	5.10574	8.01535	5.29834
TCGA-2A-AAYF	0	972	7.22976	8.9966	7.79447	5.58309	12.8483	12.8966	2.86406	5.58307	8.33135	5.26889	8.99661	6.81472	2.85824	6.58334	0.028383	8.9395	5.10377	4.7597
TCGA-2A-AAYO	0	922	7.6049	8.70484	7.40209	8.35759	12.7219	12.6767	3.00949	6.25593	8.6803	7.0188	6.95394	5.29862	2.76427	7.89233	0.1025	7.13149	5.76589	6.79725
TCGA-2A-AAYU	0	615	7.18369	9.86015	6.4785	9.62543	12.1875	14.2319	2.95698	4.99961	7.77502	5.83773	8.36842	6.32996	1.96208	7.23097	1.95937	9.69291	4.86215	6.58428
TCGA-4L-AA1F	0	350	10.4487	10.2705	5.79827	8.81909	13.0081	18.8577	6.58792	10.4268	8.25515	7.55242	15.9961	15.0445	0.937107	6.40734	3.50513	9.35197	9.96592	4.72352
TCGA-CH-5737	0	91	8.2817	9.82944	5.60538	4.39426	13.6426	15.7594	8.46111	5.36261	5.83462	6.33251	9.01979	6.66544	0	9.27737	2.93132	9.92613	4.8778	3.45428
TCGA-CH-5738	0	212	8.78283	13.0058	8.19717	8.34807	12.9233	14.6617	3.19897	6.48462	8.09609	6.17195	9.7608	8.09997	4.61632	11.1065	0	9.145	5.99457	5.86827
TCGA-CH-5739	0	671	7.08233	11.2591	7.22263	7.48246	12.3777	15.4021	6.13084	8.28418	7.9911	6.112	11.1415	10.1749	3.70768	8.92134	0	10.9256	7.77814	5.34266
TCGA-CH-5740	0	31	7.15311	10.1852	6.45177	6.86201	12.3546	13.1067	6.03629	6.65986	8.29228	6.79009	10.7838	9.22472	1.95254	9.25473	1.98362	10.4756	6.06473	3.90073
TCGA-CH-5741	0	395	8.95266	14.6942	6.51251	5.56931	12.9343	12.0445	2.29401	5.02092	5.67952	5.81329	8.58606	6.25349	1.24419	9.22492	3.10834	8.4165	3.48301	1.86726
TCGA-CH-5743	0	425	7.27131	13.4851	8.83353	10.356	13.6155	13.3434	0.682561	4.04357	7.98273	4.9384	7.77218	4.1086	1.24241	12.4645	0.678754	8.33893	3.75582	5.30772
TCGA-CH-5744	0	60	7.96916	12.2415	6.89948	8.33704	13.4723	12.7503	4.30325	5.12849	7.6895	6.20369	8.56763	6.26432	0.885781	10.6217	2.867	8.72476	5.31797	5.25683
TCGA-CH-5745	0	91	6.90612	11.853	7.82946	8.62662	13.7235	14.9015	2.16568	7.28122	8.55366	4.47503	10.6458	9.67303	2.66058	10.6799	0	7.05802	5.95936	5.44471
TCGA-CH-5746	0	731	6.73518	10.9376	8.34041	7.50721	12.4659	13.2935	5.02717	3.16398	8.97845	5.79579	5.94154	3.16634	2.62173	11.2909	0	9.59665	3.03987	5.54389
TCGA-CH-5750	0	396	7.18341	11.476	6.41224	7.19599	12.9074	13.5584	6.71721	5.64544	8.66998	7.52321	8.60225	7.80958	0.126133	9.51111	2.62119	8.88815	6.32365	4.40801
TCGA-CH-5751	0	1065	7.67597	7.97726	4.98203	7.07096	12.52	14.1117	8.3557	6.80463	8.0404	8.9095	9.49393	9.10406	0.0677862	7.9379	2.1592	6.30512	7.7524	3.33948
TCGA-CH-5752	0	943	7.50814	9.5316	5.575	7.2631	12.1915	15.1867	6.17479	7.30752	9.18721	7.79123	10.5412	9.30737	0.722333	5.23682	0	5.94226	9.3051	5.08116
TCGA-CH-5753	0	31	8.9146	11.9112	6.29911	6.37127	12.8536	13.3798	4.01347	6.85916	9.79182	5.59862	10.6239	8.17866	2.01153	10.8956	2.82017	8.29452	4.18345	3.71383
TCGA-CH-5754	0	62	8.83408	10.8627	5.24455	8.74181	14.3725	14.9333	7.99081	6.55818	8.54163	8.40489	11.3393	8.6757	1.39267	11.7847	1.35603	7.92867	7.50756	4.14076
TCGA-CH-5761	0	28	9.48082	7.96279	5.64699	6.58771	12.7911	16.1107	5.55247	7.47093	6.9995	9.47012	11.304	9.65985	0.757372	7.18418	2.49807	7.06938	10.8996	3.26457
TCGA-CH-5762	0	1339	7.10229	12.9804	9.00069	9.61325	12.9772	14.371	1.85337	6.60434	8.01529	6.48005	10.4182	7.93863	1.86151	10.8699	3.16688	9.39944	3.83868	6.85801
TCGA-CH-5763	0	365	7.29547	12.7407	8.59624	10.7387	13.0839	14.9243	3.26209	4.9828	7.8627	5.33063	10.0619	7.29545	0.953821	12.7122	2.26498	8.63829	7.77118	5.3645
TCGA-CH-5764	0	31	6.96132	11.824	7.57392	9.29486	12.3027	13.7914	0.562408	5.76879	7.9734	6.2689	9.34217	6.43959	2.74184	8.29448	1.76252	8.78927	7.81646	4.48616
TCGA-CH-5765	0	700	6.9439	11.6275	7.42815	7.118	12.3931	13.3987	6.33477	4.86576	7.72859	6.32045	7.93373	6.75681	3.09289	8.92618	0	9.20168	7.04852	5.73519
TCGA-CH-5766	0	31	7.4573	12.325	7.74446	6.72881	13.9151	12.8577	9.52204	5.38284	8.11482	6.2009	9.41557	6.36795	1.25972	10.2789	0.694534	9.81692	1.95679	3.6958
TCGA-CH-5767	0	458	7.67966	10.6112	7.88541	9.94033	13.4784	14.0224	4.4716	5.09553	8.18897	5.88582	5.66722	5.66705	3.07165	8.16122	0.910336	12.2864	8.85187	6.39324
TCGA-CH-5768	0	731	7.58118	10.4771	8.37708	7.94271	11.9762	13.1562	1.7015	6.24866	7.90535	7.39862	10.1242	8.74686	0.752921	9.85523	0	10.1266	5.79327	4.36699
TCGA-CH-5769	0	62	7.29445	15.2782	7.69695	7.43563	13.813	15.2463	4.19033	7.93059	7.68965	8.95873	11.2251	10.134	3.54759	10.8191	3.55774	8.81557	7.19151	6.08166
TCGA-CH-5771	0	396	8.3204	11.5586	8.31467	10.1072	12.9709	15.3732	0.80761	7.60854	6.9659	5.85885	12.4337	9.08429	2.31517	12.1193	1.16104	6.72884	9.87726	7.09107
TCGA-CH-5772	0	486	6.83108	10.4468	7.51408	6.85484	13.5147	13.7446	4.97879	4.97823	8.08164	7.18017	8.26924	4.46805	0.353968	7.72252	1.74841	7.72227	8.64021	2.39253
TCGA-CH-5788	1	786	8.24813	7.84323	9.44705	4.19623	12.539	14.5408	2.83389	7.7753	7.92229	9.0093	12.3278	10.4391	2.30464	6.54149	4.28666	6.59882	3.44749	4.04547
TCGA-CH-5789	0	304	6.58951	12.5502	11.0289	9.01381	13.1932	13.8074	1.0769	3.2642	7.47282	4.74061	6.38293	5.1414	3.40449	10.3577	0.0465529	9.19326	6.0745	6.83909
TCGA-CH-5790	0	974	7.77015	11.6818	6.64544	6.4262	12.3723	14.6709	3.34664	6.54872	9.12245	4.52587	9.8891	7.03317	1.27269	9.6213	2.32684	10.9233	3.34769	4.67836
TCGA-CH-5791	0	1004	7.64486	10.0047	5.65256	5.24853	12.5119	14.5466	1.35962	7.19757	6.73029	6.37344	11.8631	7.86341	1.94642	9.20107	1.36164	9.26592	4.52651	4.34454
TCGA-CH-5792	0	91	7.76138	11.3001	7.27987	11.1838	12.5673	14.9653	3.3821	7.90234	6.6838	6.39416	12.5197	9.48801	3.46053	9.55992	0.408244	9.2188	6.77219	6.69225
TCGA-CH-5794	0	882	8.7068	10.3171	7.33873	8.46039	12.9687	14.1345	2.71784	5.25503	6.9591	7.23383	8.75008	7.41295	0	11.243	0.639953	10.0709	5.11244	5.33393
TCGA-EJ-5494	0	378	7.6902	9.8386	6.82331	6.41212	12.694	13.4688	13.0582	4.25162	6.42733	6.12477	7.23234	3.6686	3.19972	11.7643	1.87188	5.41267	4.5593	4.55935
TCGA-EJ-5495	0	606	11.8471	12.7522	8.7733	8.29585	12.1073	16.379	2.35454	7.70711	7.49225	6.96006	11.9792	9.68599	0.648952	10.1216	1.88046	9.51327	7.57824	6.05529
TCGA-EJ-5496	0	595	7.30154	10.0811	8.34689	8.67641	12.166	12.975	3.16495	4.07605	7.76481	5.92623	6.17173	4.75524	1.7254	10.925	1.73541	10.1906	2.48214	4.87113
TCGA-EJ-5497	0	405	7.59348	11.4078	8.38659	9.11507	12.2153	14.3235	2.52452	5.22111	7.86598	5.63607	7.37819	5.8662	3.64555	9.81473	0.949219	11.1312	3.52196	5.25757
TCGA-EJ-5498	0	537	7.36379	11.272	9.89878	10.9977	12.4955	14.6187	1.79808	5.76705	6.22169	5.24303	10.2069	6.58452	2.20417	8.89642	0.11847	7.75289	6.33098	5.70333
TCGA-EJ-5499	0	533	5.46608	10.2689	7.95168	7.64367	12.3762	14.2567	2.56021	6.91802	5.98553	8.06489	10.5374	8.06324	2.09706	10.8187	0.797029	9.58382	5.32359	5.09621
TCGA-EJ-5501	0	729	6.31628	10.0699	8.4562	9.00151	12.4127	15.0923	3.40456	6.08095	7.39262	6.88674	6.84323	7.73486	1.2739	14.0521	1.24443	7.98963	5.18451	5.80992
TCGA-EJ-5502	0	245	7.68144	11.0882	8.57695	12.294	12.4458	14.1488	2.27973	5.16555	8.53355	6.00975	9.61764	6.42794	2.85983	10.8118	0	9.18578	5.65604	10.7737
TCGA-EJ-5503	0	530	6.28043	12.0386	9.69084	10.0118	12.5963	14.1483	3.57772	4.19709	7.56682	5.38907	8.82784	4.77902	3.9129	12.0361	0	9.07313	4.86036	6.29059
TCGA-EJ-5504	1	77	8.0523	10.3765	7.49197	4.88211	12.4788	14.4582	3.34548	7.61673	7.17415	7.47548	12.074	9.89169	3.02076	9.79428	0.0115234	10.3156	5.19414	3.72422
TCGA-EJ-5505	0	448	6.20302	9.57557	9.21942	7.45035	12.3177	12.8232	3.45099	2.92388	6.51157	6.22002	6.67418	2.08875	1.78359	8.57881	4.14947	8.82504	3.55672	5.67478
TCGA-EJ-5506	0	356	8.06854	12.7736	8.56696	11.2	12.2929	13.643	3.87156	5.24419	7.60165	4.54557	9.26311	6.85408	0	10.4517	1.90387	7.10326	4.90209	6.48425
TCGA-EJ-5507	0	182	7.77639	10.5531	7.19191	6.22224	12.4737	14.6452	3.87672	6.96298	7.199	7.45626	11.1405	10.3485	0	9.43471	1.66259	10.2249	5.20895	3.95038
TCGA-EJ-5508	0	907	8.33438	11.3181	8.35929	9.05426	11.9032	14.1151	3.50555	5.80338	7.02258	6.25483	9.45692	6.4749	1.14266	10.0039	2.17151	8.76736	7.50141	5.18843
TCGA-EJ-5509	0	1102	9.26641	9.85746	7.69795	8.99127	12.3411	14.7537	3.76396	6.67677	5.92939	6.76245	10.5535	8.8419	3.87322	10.085	3.50671	10.8345	7.5318	5.78666
TCGA-EJ-5510	0	738	6.93613	9.14549	8.19808	7.23428	12.395	13.5679	1.65186	5.7154	6.09764	5.13117	11.7651	7.00594	1.66695	10.157	3.62531	7.91763	6.17669	4.89338
TCGA-EJ-5511	0	788	7.57833	8.59878	6.70774	9.26393	12.1258	14.3452	1.60779	7.16767	7.57377	5.11043	12.2654	9.98238	3.69196	9.06197	3.82015	11.8613	4.56342	7.44273
TCGA-EJ-5512	0	782	5.48333	11.0667	9.39116	11.2918	12.4494	13.7529	1.28568	4.3505	7.32181	4.67369	7.0838	4.59875	2.29564	9.8705	1.28762	8.66474	4.15688	7.14995
TCGA-EJ-5514	0	724	8.86611	11.1076	7.1479	9.76836	12.764	14.7577	9.36837	8.51203	7.84897	7.59561	12.5612	11.6884	1.69617	8.82397	0.724291	6.35435	7.3694	6.19495
TCGA-EJ-5515	0	1061	6.68878	10.9173	9.16413	11.1566	12.5955	14.1013	3.2711	4.85462	7.51711	5.53254	7.50183	5.87817	3.12492	8.86902	1.53931	9.39843	4.53284	7.40676
TCGA-EJ-5516	0	783	9.59647	11.9818	7.91914	9.34679	12.1895	14.5848	2.80762	7.25767	5.1702	6.32221	11.4689	9.48611	3.32217	9.85671	0.000132145	10.065	6.40967	5.32221
TCGA-EJ-5517	0	850	7.21786	11.0687	8.70233	10.5169	12.4414	13.766	3.07047	4.92065	5.84475	5.68514	6.56207	5.61961	3.45825	7.26096	0	9.10315	3.19342	6.45432
TCGA-EJ-5518	0	1195	10.6306	9.66018	8.1636	13.3197	12.8603	14.9892	9.63329	7.49002	5.54329	7.20753	13.1112	10.1608	1.21559	7.84504	1.94079	9.79766	7.44348	9.67039
TCGA-EJ-5519	1	84	7.97457	9.51144	6.78986	8.16562	12.5298	14.1759	7.19379	7.14116	8.37969	6.93371	12.4579	8.86788	1.1257	10.4557	2.2779	6.17395	6.78273	3.533
TCGA-EJ-5521	0	842	11.6825	12.5092	7.34075	10.6762	12.3463	13.5966	3.31102	6.69981	5.66002	6.99833	11.6286	7.99983	1.88252	10.015	0.614044	9.72878	5.66083	5.49038
TCGA-EJ-5522	0	1403	6.4769	10.1607	8.38879	9.21477	12.1715	14.3134	3.33528	6.90386	8.39825	6.64091	11.366	8.18321	1.73384	9.28544	0	8.81165	3.97028	4.99298
TCGA-EJ-5524	0	834	9.01826	11.0268	7.43593	7.50555	12.3206	15.1185	1.40227	8.11219	7.46403	6.57997	11.5108	9.69586	1.81859	7.91879	2.12477	9.66399	4.78652	5.34027
TCGA-EJ-5525	1	338	6.41473	9.62951	5.9637	7.78911	11.842	16.8202	5.73487	9.47932	7.57441	8.12731	13.8644	13.5354	1.46192	2.88745	4.73194	8.55171	8.79747	3.58685
TCGA-EJ-5526	0	567	7.98243	10.8909	8.75172	8.92682	12.3713	14.4595	4.12835	7.64498	8.68339	6.45839	9.54347	9.3782	3.11154	11.4282	1.64251	8.04962	7.32865	4.73151
TCGA-EJ-5527	0	397	8.73954	11.01	8.4847	8.15917	12.3572	14.8278	3.07247	8.32405	6.93442	5.85984	12.6521	10.0641	1.7623	11.0176	3.28771	10.3503	5.52247	5.32945
TCGA-EJ-5530	0	1272	7.54134	11.4925	6.9837	9.80256	12.1721	13.9709	4.42633	5.67459	8.11296	5.82653	10.6109	7.91267	2.99893	8.76972	2.37405	10.2725	4.14771	7.52223
TCGA-EJ-5531	0	724	8.24445	11.2308	8.31009	8.11839	12.6554	14.1694	1.9187	5.58198	5.40139	7.13832	9.86016	7.50893	3.73026	10.1171	0.928806	9.81436	3.23407	5.93168
TCGA-EJ-5532	0	926	6.96668	9.24463	8.84099	8.46942	12.4327	14.1602	3.27154	5.76855	6.54616	6.39183	9.89393	6.69689	4.01277	10.8923	0.663703	8.35114	4.08707	4.51599
TCGA-EJ-5542	0	519	6.85052	9.98599	7.66747	8.32518	12.1365	14.5645	1.22853	7.75608	5.70483	6.31742	11.2786	9.92379	3.8039	8.84031	1.62095	10.2195	5.40946	2.91456
TCGA-EJ-7115	0	822	7.13826	12.711	8.31936	10.8383	12.5329	14.6361	4.20252	7.55642	6.94689	5.99802	10.1765	7.76718	2.83418	10.2153	1.8272	10.3209	6.40813	6.57576
TCGA-EJ-7123	0	1491	7.53364	8.8077	7.00746	9.01229	12.5396	13.2614	5.03401	6.19931	7.16132	6.72108	9.5705	7.34003	2.76877	8.07403	0.650735	11.7769	5.51898	5.24206
TCGA-EJ-7125	0	1860	8.27494	11.6755	7.65522	10.2751	12.6392	14.4675	3.97582	5.35531	6.87769	6.96483	8.27992	4.82451	3.38145	8.68151	2.06348	7.0816	5.42745	5.23986
TCGA-EJ-7218	0	2542	6.70571	8.02266	6.03256	6.11595	12.7942	12.5063	5.34153	4.54988	9.17453	6.4353	8.06942	5.76977	2.8573	9.1406	0	12.1483	3.23544	3.89421
TCGA-EJ-7312	0	663	7.18331	7.27117	6.70582	8.96614	12.863	12.7631	7.10523	6.05442	8.09075	5.80404	10.1832	5.40175	0.234002	9.43603	3.8779	7.57631	7.59412	5.50201
TCGA-EJ-7314	0	295	5.59757	12.4687	7.52281	6.41788	13.2377	12.5984	3.60411	5.82023	5.47226	6.23003	11.0962	7.89389	0.772418	12.2005	0	8.50621	2.03801	2.70608
TCGA-EJ-7315	0	289	8.11762	9.65862	5.57541	7.46914	12.5093	15.8253	2.43901	9.30326	5.28901	7.47212	14.8258	12.1206	3.48089	6.11906	0	9.0231	8.97895	5.07926
TCGA-EJ-7317	0	285	6.28511	8.39769	7.62139	7.31183	12.8697	13.3785	3.42373	4.35593	6.40611	6.07183	9.02914	5.13332	3.13848	12.4158	0	9.09494	4.82144	4.42304
TCGA-EJ-7318	1	189	5.90633	7.58257	7.60322	10.8075	13.3776	13.5427	2.67684	5.32186	8.28357	7.23729	10.7036	6.07132	1.88353	10.8206	4.19136	7.5894	4.44817	6.86173
TCGA-EJ-7321	0	233	10.8251	11.1186	6.74326	6.74328	12.3681	12.9833	4.78367	6.35085	8.2189	6.21874	10.4321	8.22875	2.60969	9.39106	0.0137319	10.6122	4.421	3.83574
TCGA-EJ-7325	0	533	6.9756	9.26401	6.80695	7.35667	13.4039	12.5056	6.80691	8.18101	9.96128	6.17347	14.4568	8.66978	3.22585	10.6832	1.64989	8.04462	5.4233	4.3562
TCGA-EJ-7327	0	175	7.46659	9.99303	8.13843	9.25555	12.1348	15.3128	3.70376	8.32658	7.53152	6.89766	12.6649	10.9856	3.84186	9.45592	1.11598	8.90518	6.06132	5.53368
TCGA-EJ-7330	0	191	7.73065	12.2675	8.91395	9.23125	12.7522	14.3151	3.7229	5.2742	7.74446	5.16754	10.9746	7.10768	2.34036	9.93362	3.4903	10.7115	5.22196	5.9729
TCGA-EJ-7781	0	169	7.4239	11.1291	9.1055	9.67085	12.0115	14.3888	4.21323	5.0849	7.32336	5.98219	9.11618	6.01611	2.67292	8.39063	0	8.96913	5.08498	5.14871
TCGA-EJ-7782	0	350	6.69939	12.306	6.52876	6.4741	12.2097	15.5985	7.57589	7.80231	8.17879	6.45327	12.4023	10.1469	1.85026	7.66985	2.07847	11.2885	8.25188	5.3604
TCGA-EJ-7783	1	81	6.48978	10.7823	9.56999	9.72357	12.2864	14.2412	5.67601	5.30431	9.28297	5.73057	9.06624	5.50205	2.44858	8.44892	1.056	8.16091	5.54328	5.83132
TCGA-EJ-7784	0	167	7.25225	8.84341	6.32769	7.34639	12.1035	13.4421	4.26492	6.32861	7.72846	6.58287	10.7587	9.24314	1.62783	8.02987	2.90523	10.94	5.08521	4.56314
TCGA-EJ-7785	0	259	7.66799	11.4626	8.75398	10.1864	12.3089	14.6295	3.95668	6.4127	8.0893	5.43438	10.4754	7.89372	3.85288	7.5156	0.482891	10.7755	6.24702	6.30276
TCGA-EJ-7786	0	79	6.99991	9.52246	8.17117	11.9745	12.3235	13.9953	5.85379	5.24895	7.64245	5.74741	7.87824	5.89435	3.08358	9.76347	1.34818	10.2123	4.89583	9.21196
TCGA-EJ-7788	0	52	7.07967	8.96668	7.36062	10.1211	12.0634	14.9478	2.80035	7.36184	7.82126	7.27193	12.3293	9.5847	3.12322	9.03129	0.703842	7.49439	5.74316	9.074
TCGA-EJ-7791	0	217	7.09936	10.922	8.76631	9.3778	12.5323	14.802	2.64098	7.0649	7.00048	6.31887	11.5611	9.90149	4.46271	12.1919	0.290836	10.44	5.67402	5.5539
TCGA-EJ-7792	0	526	7.59917	9.9783	9.65953	12.6939	12.2937	15.222	2.37111	6.22142	7.71283	5.92743	9.80019	8.51288	4.51005	10.6077	0	8.92496	5.48976	10.2619
TCGA-EJ-7793	0	114	8.94981	9.32856	8.59403	9.45568	12.6266	14.5929	2.24015	3.61351	5.71855	5.84207	8.18688	4.71921	0	11.4994	0	9.99028	6.54067	6.66589
TCGA-EJ-7794	0	285	8.08873	12.0284	7.93773	9.59647	12.2368	14.6037	2.78236	5.88006	6.81222	6.97835	8.98024	7.57569	3.5558	8.89146	3.07439	10.7109	5.37659	5.70272
TCGA-EJ-7797	0	187	6.55645	11.0242	8.02398	9.16144	12.0101	13.4524	3.30499	5.26703	8.54028	5.32712	7.9488	4.17503	2.33579	10.1899	1.74131	9.49996	6.54492	5.20417
TCGA-EJ-8468	0	1961	10.0417	12.5743	8.44463	9.49036	12.4349	14.7632	2.96519	6.17241	8.87978	5.76737	10.6922	8.3578	3.36786	7.86554	5.32749	7.71874	5.48647	5.96757
TCGA-EJ-8469	1	1925	7.6734	8.90012	6.57342	6.17668	12.6066	14.0468	9.20962	7.28311	8.42444	7.43278	11.2725	9.70431	0.366139	8.10363	1.77492	6.86236	5.44706	3.90359
TCGA-EJ-8472	1	196	8.16978	10.8111	6.66913	10.2922	12.1255	14.0711	4.69382	7.61366	10.8835	8.10759	12.2373	9.00353	0	9.38033	4.75368	5.14047	5.00636	5.42914
TCGA-EJ-8474	0	314	8.23161	8.89479	6.79916	9.35829	12.1535	14.3825	3.97936	7.46287	9.15137	7.30998	11.9041	10.4708	2.78939	8.46273	2.30261	8.1388	7.57899	5.4709
TCGA-EJ-A46B	0	162	6.12426	9.73681	8.7005	10.3303	12.7297	13.107	4.98457	3.92107	8.74903	4.58731	5.55071	1.88402	1.86456	11.8393	1.88671	9.3885	4.58728	6.22552
TCGA-EJ-A46D	0	129	6.373	10.7716	8.00731	9.93738	12.4977	13.3589	5.21217	5.3496	9.04224	5.25924	9.16605	6.23754	3.25735	12.6167	0.149662	9.17504	6.28292	6.26088
TCGA-EJ-A46E	0	524	7.99841	14.9102	8.74718	9.45527	13.3646	12.737	4.54885	3.75668	9.58576	4.82532	6.45399	5.20946	2.57745	12.6294	0.148412	7.42403	7.09748	7.32693
TCGA-EJ-A46F	1	215	11.1256	6.54915	4.83733	4.03852	12.884	11.8826	8.78923	6.45064	9.46039	7.99248	11.6468	7.33773	0.232998	9.35566	4.45897	6.59542	4.9114	2.1121
TCGA-EJ-A46G	0	93	7.17949	11.3468	6.35951	7.63928	12.674	13.51	7.49141	6.84116	10.2356	7.77081	12.003	10.324	2.22713	6.95909	1.82386	5.91564	7.18989	4.43863
TCGA-EJ-A46H	0	229	5.93905	12.1988	9.76986	6.99702	12.6008	14.3891	4.25613	3.91506	9.05819	4.25614	8.79951	3.59304	1.59176	7.06362	2.00751	7.37466	6.15804	3.4675
TCGA-EJ-A46I	0	668	6.71259	11.6662	9.21241	10.5655	12.5241	13.6055	2.92055	2.65403	9.63157	5.60096	7.4108	4.7432	2.29514	9.8258	0.173833	10.2276	3.93254	7.13628
TCGA-EJ-A65B	0	536	9.10627	9.69083	6.93597	11.507	13.1123	13.4926	5.12	6.80181	8.16498	6.67198	12.116	7.37261	2.54356	11.6939	0.127957	8.03903	5.16871	6.04459
TCGA-EJ-A65D	0	393	5.04202	8.93747	6.31441	4.64228	12.7116	12.7682	10.6535	6.97905	10.2245	8.86715	12.5813	8.68955	1.13951	9.94751	3.75904	6.59479	5.70798	2.16768
TCGA-EJ-A65E	0	417	6.66252	10.7268	7.65559	6.59144	12.1484	12.3543	4.48608	4.21054	9.27037	6.86912	8.32831	3.66358	2.55258	10.1944	5.60855	6.19094	5.04981	3.96281
TCGA-EJ-A65F	1	75	8.97633	10.1887	6.28563	5.40544	11.8633	12.9543	5.40536	5.94592	9.45937	5.85283	10.7236	7.08521	0	6.40519	4.11873	7.84648	5.82859	4.64667
TCGA-EJ-A65G	0	278	6.15737	8.65377	7.65713	9.35864	12.5958	12.2074	6.74243	4.20182	9.18281	6.18107	7.14551	5.72506	4.05513	9.35598	1.84805	10.5315	4.38311	7.63956
TCGA-EJ-A65J	0	91	8.17891	9.61861	4.63686	5.81864	12.9929	13.9426	4.98062	7.45176	6.98015	5.69098	13.3735	10.0179	0	5.02384	4.98422	10.935	5.2216	3.52259
TCGA-EJ-A65M	0	230	8.25934	9.70551	7.57394	8.82224	12.7142	12.6933	6.92185	6.90854	7.95394	7.79347	10.377	8.7035	3.26688	10.6187	5.69119	10.5619	4.92099	5.75812
TCGA-EJ-A6RA	1	353	6.67316	9.14474	8.18678	10.4521	12.968	12.5345	4.08488	5.79519	8.48078	6.50248	8.86482	5.57291	2.47484	11.5849	0.0872118	7.42951	5.90835	6.31038
TCGA-EJ-A6RC	0	693	6.56597	10.2588	7.9186	12.3085	12.3367	13.8236	2.77075	5.84698	8.17613	6.08142	9.78444	7.32056	4.65539	12.6948	1.37757	9.6545	5.84707	9.71885
TCGA-EJ-A7NF	0	216	7.74337	6.87385	7.05589	8.70129	12.4749	12.488	5.95432	3.97744	9.12778	6.54767	7.34349	4.17004	2.14498	8.7588	0.0833147	8.9219	5.69601	5.69639
TCGA-EJ-A7NG	0	264	5.49603	10.9074	9.26071	9.1694	12.2223	13.9599	4.04619	4.84082	9.40751	4.88385	9.75719	6.11703	3.82532	11.3373	0	8.4984	5.25548	6.62787
TCGA-EJ-A7NH	0	172	6.64637	9.14909	7.21037	9.96277	12.4378	13.4809	8.23149	5.68436	9.54382	5.38687	9.95387	5.80135	3.63728	8.66768	0	8.88267	5.58319	6.12309
TCGA-EJ-A7NJ	0	197	7.17735	9.57016	8.86844	10.027	12.4559	13.2585	5.88234	3.84066	9.34521	4.96802	7.95103	5.00869	0.879762	11.8785	1.44491	9.36086	4.96804	5.51058
TCGA-EJ-A7NK	0	295	7.10143	10.8514	9.4602	11.3665	12.3545	13.7632	5.82222	4.72513	9.56103	4.90993	8.65716	4.51249	2.54743	11.7085	0.13028	9.22023	6.74284	6.72767
TCGA-EJ-A7NM	0	128	6.81128	8.80802	6.39285	7.41422	12.2796	13.8906	8.59831	7.42261	9.40154	7.14509	12.0836	8.70829	1.40396	8.04424	5.54712	9.92855	5.66157	4.98877
TCGA-EJ-A7NN	1	197	7.65644	10.1477	7.46296	8.69926	12.5369	13.7326	3.23354	6.36808	9.45126	7.53078	9.96198	7.52291	1.51015	7.23015	4.08342	7.9194	4.49428	5.86272
TCGA-EJ-A8FN	0	203	9.11377	8.30969	8.92118	13.7618	12.6955	13.8046	3.98369	5.30814	8.89101	6.22359	7.81693	4.42517	3.47327	6.74982	1.74229	8.63565	7.55402	12.6366
TCGA-EJ-A8FO	0	156	7.46135	10.8731	8.20563	10.0782	12.39	13.4067	5.33056	4.90591	8.8164	5.53095	7.20946	4.42182	2.39146	10.6639	1.79828	9.44705	4.36258	6.77511
TCGA-EJ-A8FP	1	117	7.63495	10.3694	9.53342	10.6427	12.2284	14.4318	3.24719	5.60346	8.97218	4.93764	9.35897	4.93758	2.38991	13.1608	8.90889	9.58823	7.72371	6.50649
TCGA-EJ-A8FS	1	216	7.30891	7.0687	7.90275	6.63263	11.9259	11.937	5.00486	5.41985	9.27077	6.45221	6.63265	5.76767	1.55248	7.4031	3.86936	7.94313	5.79328	4.60447
TCGA-EJ-AB20	0	131	6.49192	11.9359	9.7579	11.9821	12.799	14.0585	4.05551	5.41283	8.65493	6.06584	6.71785	2.89138	3.08811	15.2375	2.55365	4.85032	4.99615	6.91304
TCGA-EJ-AB27	0	145	5.3944	10.7953	8.7512	10.5901	12.7655	13.0879	3.39379	4.41788	7.91831	5.9604	5.97225	4.22344	2.81013	11.8157	1.9952	9.10933	5.60382	6.76168
TCGA-FC-7708	0	32	7.74174	11.088	9.10306	8.38344	13.0984	15.0512	2.22673	7.87172	8.65669	5.39597	12.0091	9.99164	3.83756	11.3621	0	9.87893	5.13858	6.27137
TCGA-FC-A5OB	0	273	9.54071	5.79499	4.63106	3.93547	12.7458	11.8883	3.03723	5.04691	6.95578	7.3695	9.03326	7.32915	0.0932765	7.38128	3.81133	6.37052	3.23236	3.23149
TCGA-FC-A66V	0	122	7.6042	10.3686	7.79978	11.228	13.2259	12.6962	8.60356	4.29569	8.9116	4.94144	9.3618	4.82055	2.83721	11.602	1.84839	7.96607	3.99476	7.33351
TCGA-FC-A8O0	0	54	14.949	8.0508	9.76828	8.60541	12.37	12.6605	6.13807	3.63441	9.99911	4.80514	4.29765	3.85682	2.04253	12.6897	0.0240355	7.67283	1.03996	5.05036
TCGA-G9-6329	0	923	6.71346	9.89649	8.6077	10.1927	13.2153	12.9362	2.54863	4.48248	6.83321	5.58401	9.12711	4.53532	4.29055	8.94571	2.07009	7.59477	4.68137	6.66745
TCGA-G9-6333	0	1925	7.52193	11.3512	8.37561	11.1785	13.8869	13.0443	3.53362	6.47302	7.63573	5.979	12.2391	7.21211	1.44517	12.7273	3.83789	9.25663	6.2887	6.47257
TCGA-G9-6336	0	1669	7.44754	11.0511	6.68352	10.6267	12.8539	14.1217	3.05267	5.98429	6.82747	5.57802	11.7219	7.31311	1.19425	12.3105	1.20695	8.38215	6.01113	6.21132
TCGA-G9-6339	0	1634	5.98474	9.48135	7.52958	8.86526	13.214	12.4968	4.56553	5.35219	8.39553	5.30474	11.4518	6.42276	2.33244	12.3473	1.32485	8.73236	3.85081	4.92067
TCGA-G9-6342	0	1338	9.11223	9.82667	7.56418	9.72481	12.7547	13.0664	5.78888	5.1377	7.63233	5.5524	8.40864	5.26875	3.10105	9.65009	2.08746	9.47305	5.76736	5.41726
TCGA-G9-6343	0	554	8.02342	8.07236	7.7863	11.1806	13.5274	13.3589	8.38761	4.24507	6.85157	6.664	8.20865	5.29569	2.28577	9.35311	1.8869	9.93487	6.34194	8.63341
TCGA-G9-6347	0	1718	5.77803	8.77514	9.6598	13.8562	13.0895	14.5572	6.96732	4.8338	8.22747	6.26325	9.25127	3.83152	4.28155	12.8979	0.0643814	9.05664	6.83435	10.6744
TCGA-G9-6348	0	1144	7.51139	10.7147	8.84005	7.73082	13.3211	14.6403	2.45386	8.74116	5.9985	6.26808	13.4792	10.3255	4.26403	11.2681	0.711709	7.68847	5.66895	5.6463
TCGA-G9-6351	0	1215	7.0782	12.5402	8.24942	10.2637	12.9107	13.7855	4.46842	4.85464	7.15756	5.15914	7.86831	5.015	3.49933	12.3458	1.78975	10.2132	4.89645	6.74282
TCGA-G9-6353	0	848	6.49547	8.42421	9.34561	12.0493	12.6171	13.7996	3.5288	4.52418	7.41419	4.76071	6.7028	3.62848	3.21277	12.9511	0.779581	8.71635	5.27021	6.70286
TCGA-G9-6354	0	1501	7.48689	10.084	7.26011	9.45728	12.4854	11.8363	3.7626	4.14533	8.74376	5.40431	6.58197	4.25152	0.176559	12.4073	1.36856	8.41406	4.253	6.03707
TCGA-G9-6356	0	1000	7.31603	9.8633	8.44932	9.69344	12.5495	14.3515	4.50466	6.30991	7.52675	5.76151	10.2839	6.85389	2.90528	11.9998	1.72647	8.09882	5.82475	6.1703
TCGA-G9-6361	0	1008	8.22408	7.39303	7.19561	10.302	12.9247	14.5148	3.90278	7.79904	7.30769	5.48216	13.0243	10.4401	1.95567	7.15042	0	7.80635	8.71021	6.36814
TCGA-G9-6362	0	822	8.05551	7.11687	9.2846	7.71418	13.2879	12.9232	5.62757	6.24378	8.48657	6.44799	9.40595	7.24836	0.284014	8.21776	2.65745	5.47448	6.60238	4.52034
TCGA-G9-6363	0	993	11.4087	13.4276	6.9332	9.376	15.7165	15.0462	4.70249	7.66266	6.61976	8.07183	11.6735	9.64028	2.9996	8.95404	3.14074	9.82799	4.40705	6.58262
TCGA-G9-6364	0	841	8.40409	10.8087	9.15124	12.1227	12.0887	14.8555	0	6.33881	7.39983	5.20841	9.00738	7.45016	3.45854	8.09171	0	8.82867	6.79337	7.53033
TCGA-G9-6365	0	804	6.35656	10.7861	8.70026	9.61483	12.7354	14.0983	3.54456	5.65231	6.22864	5.96966	11.0484	8.71799	3.92977	12.4738	0	8.98536	4.95287	5.35781
TCGA-G9-6366	0	101	7.86847	7.30791	5.61058	7.81789	12.6989	12.8483	9.55439	5.96546	6.07162	5.68025	10.6176	6.64464	0	7.63841	0	9.92037	7.10649	3.77308
TCGA-G9-6369	0	851	7.19951	7.3493	6.66174	9.68693	13.2549	13.247	5.9476	5.1603	6.03188	6.96131	9.84465	6.85926	1.83303	5.76263	0.148342	9.71024	5.91764	6.21092
TCGA-G9-6370	0	806	6.6103	10.9866	9.96983	11.1698	13.2278	13.9182	2.4955	4.25678	5.9351	4.47845	9.8368	6.02578	2.29821	10.6123	0	6.65638	4.87961	5.57564
TCGA-G9-6371	0	846	6.35887	7.67133	6.92889	8.84572	13.7611	13.1796	0.815508	4.80509	5.28356	5.5413	8.29359	4.5689	3.70073	10.6084	3.47218	8.32826	3.67085	6.45946
TCGA-G9-6377	0	518	7.62235	12.4097	6.70195	8.26496	13.2465	13.6882	2.22511	6.82563	5.14308	5.67635	12.3382	8.48305	2.49463	9.98962	2.48708	8.82209	4.98274	4.65041
TCGA-G9-6378	0	664	6.45373	9.29044	9.0051	11.1531	14.5965	13.9901	3.39426	5.1614	7.48687	5.40693	9.70325	5.45183	5.45539	11.6741	0.201588	6.81917	5.31357	8.22955
TCGA-G9-6379	0	1393	7.96951	9.31715	8.92211	11.093	13.4661	13.1306	6.76516	7.54849	9.08837	5.90737	11.9652	5.09839	3.01475	14.0057	3.28843	6.27212	9.35237	6.37509
TCGA-G9-6384	0	390	8.30145	11.9849	8.81048	9.38323	14.2403	14.4919	1.15855	5.13467	6.52152	5.29791	6.44273	5.44415	1.17033	10.6673	0	8.80688	6.08984	5.7929
TCGA-G9-6385	0	356	6.23435	10.7606	8.84176	9.16792	12.6558	13.4542	3.12123	5.14295	7.19572	5.32331	9.91261	6.41739	3.39762	13.8454	0	8.97268	4.60644	6.63797
TCGA-G9-6496	0	1014	8.0646	10.4817	6.79988	7.78025	12.9807	14.5446	2.28029	8.01173	7.61239	7.81761	13.6784	9.40198	2.21141	8.18149	4.04192	8.09303	7.09549	5.77559
TCGA-G9-6498	0	1342	8.46751	10.8411	7.14117	9.58511	13.9304	13.2914	5.6896	6.11922	7.15201	6.1409	9.39728	1.05878	4.45462	8.6106	0.035718	4.53355	3.65828	6.95774
TCGA-G9-6499	0	1109	7.42249	11.0108	7.70676	9.44443	13.2003	13.6216	10.3153	4.83147	7.31381	6.1162	8.49154	6.25655	1.44646	10.9596	0.867776	9.17414	5.22348	6.51677
TCGA-G9-7509	0	1164	6.75352	9.32731	8.54167	9.60411	12.7206	13.4536	3.58363	5.88128	8.2032	4.90554	9.44157	5.6425	3.45827	11.7283	1.58378	9.51827	6.06473	5.99864
TCGA-G9-7510	0	674	9.04254	10.706	7.97511	10.1801	13.515	13.9717	4.2488	7.3957	6.81885	5.94116	11.6517	8.43844	2.46007	11.0511	0.694709	9.36072	7.46576	5.60097
TCGA-G9-7519	0	457	7.64737	9.87047	7.87936	10.6912	13.7599	13.6794	2.88505	5.20192	6.90159	6.44959	7.55859	6.27169	1.89838	10.7646	0.905645	6.94528	8.10877	8.01886
TCGA-G9-7521	0	487	8.6488	9.52184	5.05768	10.6461	15.1961	15.4678	3.81377	8.34996	5.88751	6.35519	12.2481	10.9605	0	6.30623	1.08847	8.30469	6.99039	7.54528
TCGA-G9-7522	0	452	7.7585	10.8355	8.64039	10.7	13.0132	14.4523	0.57585	6.50655	5.92076	4.68037	9.66501	7.56177	2.66927	11.4539	0	9.40725	6.03	6.72286
TCGA-G9-7523	0	324	9.98344	8.53136	8.76337	13.9617	12.7976	16.136	3.19058	9.08052	7.15583	6.00787	13.0431	8.82951	5.65272	6.29162	1.34609	7.5284	6.78861	12.0624
TCGA-G9-7525	0	512	8.13454	11.3393	6.69141	7.85495	12.6636	14.2978	4.49759	8.01289	6.17251	6.19356	11.7881	10.3379	4.54745	9.71048	0.0508295	8.24629	5.96402	6.15077
TCGA-G9-A9S4	0	757	6.54087	10.0004	5.85016	6.47674	12.5524	13.7729	9.36158	4.97138	10.3268	7.81813	9.94958	7.25574	0.00661134	7.77223	0.00817756	6.40962	4.40942	4.339
TCGA-G9-A9S7	0	643	10.5573	11.9664	5.89186	5.86883	12.4428	17.0596	8.76624	5.2003	9.62511	6.52943	10.2881	6.80917	0.936351	9.23609	0	6.79699	4.91505	4.08577
TCGA-H9-7775	0	44	7.64124	8.5187	8.05958	6.26897	12.3147	13.3581	2.23765	5.91146	7.81904	5.81599	9.52612	7.90496	4.38179	9.44555	1.26479	10.1623	3.95257	4.02313
TCGA-H9-A6BX	0	570	7.4188	10.0009	9.92626	11.2256	12.5295	14.7083	3.0171	4.3396	8.80909	5.77271	8.24194	5.47726	5.40692	13.6861	1.01415	7.0732	5.69024	7.58775
TCGA-HC-7080	0	104	7.48208	12.0691	4.52253	1.92071	13.0605	12.8091	8.40321	6.21289	9.20711	5.68029	10.7233	8.39653	1.69187	6.80725	5.13948	8.05509	5.29404	4.32056
TCGA-HC-7742	0	113	7.70175	9.33968	8.01549	10.377	12.9116	15.5291	2.39979	7.04016	6.08669	7.34876	10.8706	8.90925	3.41444	9.8298	2.40046	8.27237	9.78264	7.23571
TCGA-HC-7744	0	51	8.11424	13.0695	6.86773	5.70911	12.8116	13.256	4.66129	5.88975	7.15009	8.12893	11.5508	7.45233	1.83274	8.5153	0.845857	8.44141	6.27804	2.98008
TCGA-HC-7747	0	57	6.90482	9.6166	7.53154	9.17012	12.6236	13.5875	4.33217	6.1681	4.89375	5.74668	11.5554	8.60073	2.27007	11.5383	1.94512	8.74951	3.40024	4.74694
TCGA-HC-7817	0	32	7.84538	11.865	8.18157	7.85707	12.24	14.8508	12.6663	8.21892	7.72839	7.25492	12.6343	10.0439	1.51537	7.64928	1.92325	7.94799	5.91509	6.08478
TCGA-HC-7821	0	56	7.71282	9.01531	5.30122	6.24013	12.7589	15.6667	4.59498	8.6669	8.2735	6.19409	14	12.6267	0.769116	7.54269	0	6.78306	6.06145	3.39484
TCGA-HC-8257	0	29	8.02503	9.204	6.23283	3.65228	12.9193	13.1552	7.15327	5.54147	10.1811	6.01084	8.66645	6.36393	2.44792	7.60159	2.43682	8.39075	3.30457	3.9308
TCGA-HC-8258	0	66	10.2419	11.2676	8.47417	9.12926	13.1052	12.2338	3.2512	4.47629	8.45938	5.93639	9.74712	4.71697	1.82873	9.36779	2.91616	10.7055	3.75861	5.04435
TCGA-HC-8259	0	123	6.16478	8.44007	7.0391	10.5966	12.3423	13.7778	1.30897	3.26735	9.06884	5.8637	5.9215	3.00878	2.30243	8.12316	1.30493	8.32669	8.17417	6.33113
TCGA-HC-8260	0	106	6.38651	9.8622	8.01735	8.80156	13.0153	13.2624	5.73716	6.80885	9.73421	5.1899	11.0964	8.00495	2.31184	11.4833	2.27799	10.0877	5.07918	4.79361
TCGA-HC-8262	0	76	6.03328	9.01523	8.03709	6.97391	12.5556	13.9017	5.94913	5.74484	8.95004	5.87867	8.46721	8.29035	1.63989	10.1934	0	8.34078	6.28912	4.62147
TCGA-HC-8265	0	70	10.3857	11.0771	6.71697	4.84188	13.6679	14.3129	9.98251	9.41421	9.14521	5.85893	9.19382	11.404	2.16107	4.84074	5.19014	11.2625	5.99623	3.80773
TCGA-HC-A632	0	61	7.29903	8.4359	5.83137	8.96716	12.15	14.0001	4.54985	7.44406	8.77797	6.91357	11.7787	9.72948	2.71986	10.4278	3.73469	11.515	4.0635	4.74281
TCGA-HC-A76W	0	213	7.8499	10.5207	8.08561	9.76963	14.8553	14.1236	9.36229	7.57559	9.29277	5.42442	13.5501	9.05071	1.58345	8.95234	2.32023	6.68465	7.19783	3.99818
TCGA-HC-A76X	0	150	6.21269	11.5088	6.31686	7.29676	12.6572	12.2443	6.26584	3.65121	9.13737	6.50595	7.66483	4.99779	2.70751	9.11344	2.09614	9.58372	4.52	5.14576
TCGA-HC-A8D0	0	110	9.14375	10.012	8.22528	9.71428	12.5334	14.1152	7.83263	6.65141	9.14723	6.45606	11.4575	8.35538	3.74903	9.57179	1.28222	9.72918	5.04668	5.9922
TCGA-HC-A8D1	0	168	7.73378	10.6847	7.92615	10.283	12.5467	14.021	5.02817	7.29993	8.3762	5.37982	12.0886	8.88937	3.14479	10.847	1.13694	10.3689	8.35515	6.43801
TCGA-HC-A9TE	0	134	10.007	10.5984	7.13514	7.77262	12.3874	13.3321	7.82946	7.49186	8.91294	5.90687	11.469	10.1178	0.137463	9.48184	0.173324	7.77252	7.42885	5.30629
TCGA-HC-A9TH	0	295	7.04978	9.07441	6.42049	5.17405	12.7596	16.1553	5.95146	8.41093	8.87045	8.13164	13.4952	11.0923	1.52979	9.10142	1.8151	9.83631	5.17361	3.77536
TCGA-HI-7168	1	308	9.46023	11.0264	8.33351	12.1053	13.146	15.5458	4.58289	7.9996	7.66447	7.84764	13.5298	9.96745	2.56741	8.13533	4.59578	5.3674	9.36075	5.30842
TCGA-HI-7169	0	1949	8.35831	9.1076	9.91693	14.5414	12.8604	14.0154	5.32106	4.87506	7.62188	5.06948	7.92944	4.3789	5.22033	11.1257	0.56052	7.23243	5.06924	13.2049
TCGA-HI-7170	0	1780	7.85045	12.3112	9.08836	9.39172	14.3449	15.0106	1.62764	6.70753	6.02671	6.54116	11.2922	7.1685	5.16978	11.6496	0.0234706	6.95644	6.27811	5.09359
TCGA-J4-8198	0	98	7.17532	9.871	8.0786	8.23932	13.9774	14.0272	5.84072	6.30389	9.38548	5.71292	9.53882	6.65193	2.35616	8.06986	1.5402	10.0896	5.09979	5.6928
TCGA-J4-8200	0	196	9.38794	10.5437	8.43134	12.8337	14.0051	14.5796	4.12165	6.73508	8.38355	5.67846	9.45062	8.66783	1.61335	9.10633	2.61724	9.81783	9.04575	12.029
TCGA-J4-A67K	0	662	6.61542	10.7178	6.57813	7.2779	12.9303	12.238	8.13156	7.94664	9.35373	6.21717	12.1165	8.08042	3.06893	10.8155	1.25137	9.49223	4.768	4.63005
TCGA-J4-A67L	0	518	7.41946	9.09601	7.60979	8.33763	13.1817	13.5932	3.65378	8.5256	8.55055	7.14718	13.4593	9.15028	4.38064	11.5547	1.05606	9.53433	5.02434	5.11463
TCGA-J4-A67M	0	488	7.89103	9.3365	8.10034	8.59556	13.2485	13.8023	4.83779	7.93494	8.45875	5.21234	13.53	7.6151	3.87749	10.7703	3.98553	8.18704	6.90339	6.06073
TCGA-J4-A67N	1	442	8.9128	9.63868	5.8237	7.30369	13.3367	11.9121	4.67575	6.73457	8.53137	5.42993	10.943	7.14741	2.68262	11.2843	3.98882	7.01806	6.18536	3.74246
TCGA-J4-A67O	0	491	10.3054	10.8056	8.10974	12.0909	14.1327	14.1436	6.33398	7.07446	8.99755	5.15294	11.057	3.93885	1.48246	10.9072	3.17169	8.50031	10.2646	7.82427
TCGA-J4-A67Q	0	624	6.16602	10.8588	7.9557	10.9309	13.3098	13.2069	5.03036	7.85878	8.99754	5.72707	12.9948	8.00223	2.52838	14.2792	0.323378	6.25737	5.72688	6.94688
TCGA-J4-A67R	0	454	6.07768	10.9869	8.34634	10.691	12.7207	13.7039	4.99498	6.61749	9.25427	6.0503	10.6276	5.8506	1.22416	13.2633	1.8454	8.41634	9.02919	7.66304
TCGA-J4-A67S	0	523	5.8139	13.1214	7.49029	9.28987	13.1082	12.2265	5.55572	5.94944	9.75315	5.30982	9.22909	5.3753	1.90143	12.0044	2.2145	8.9161	3.69281	6.01238
TCGA-J4-A67T	0	183	7.68292	10.3326	7.90234	10.3839	13.2494	14.1774	4.51312	5.63335	8.8443	6.09801	9.26087	6.83493	1.57634	12.2571	1.99048	9.52664	4.23752	6.29323
TCGA-J4-A6G1	0	405	7.58061	10.0228	7.75062	9.86293	13.1838	13.8756	4.39702	5.74443	8.87336	7.844	11.0933	7.27658	2.26815	9.19638	1.9431	8.68488	3.63872	6.32919
TCGA-J4-A6G3	0	528	5.99379	12.4862	8.55895	8.69268	12.6093	15.1778	5.94566	7.129	9.47262	7.63271	10.7534	7.34864	1.63652	11.8622	4.05942	6.80466	5.79077	5.10717
TCGA-J4-A6M7	0	279	7.40133	11.9783	7.24158	8.22881	13.198	12.8685	6.92772	4.22024	8.39397	4.96876	5.94818	4.01022	3.79316	8.79048	1.78282	8.72588	4.00938	4.46078
TCGA-J4-A83I	0	279	6.54591	9.71904	5.34921	6.08544	12.4787	14.6352	6.39008	7.2158	9.41662	5.67685	11.682	9.3492	0.76217	9.18446	1.70992	10.351	5.65421	3.38549
TCGA-J4-A83J	0	310	8.91871	14.1733	6.00482	6.65286	15.6256	13.0328	6.24248	4.26136	8.73619	6.91613	6.49326	5.18691	2.26969	8.96082	2.94242	10.9733	5.96125	4.7971
TCGA-J4-A83K	0	206	7.1121	9.94461	8.66266	10.7473	12.3735	13.9359	6.59005	4.47425	9.70617	5.13823	6.84124	4.5708	3.66639	10.4396	0	9.12946	6.35536	6.70009
TCGA-J4-A83L	0	316	6.7583	11.6253	7.7416	8.67431	12.7772	13.5568	4.50463	4.45022	9.30717	4.65623	8.57625	5.55534	4.54207	11.7184	0	9.08651	4.60744	5.77008
TCGA-J4-A83M	0	437	6.34239	10.8203	7.06863	7.84175	13.2477	13.4073	5.86051	6.70297	9.56478	4.95672	12.1665	8.05239	2.00213	10.0605	1.58717	9.3357	5.25045	4.90941
TCGA-J4-A83N	0	617	7.43216	10.6781	6.9523	8.98746	12.8827	12.5867	3.24191	3.41384	9.20947	5.86555	7.46186	3.56553	3.3814	11.3956	2.81884	9.44238	4.15477	5.2951
TCGA-J4-AATV	0	358	6.73047	12.1547	8.77386	9.97083	13.0404	14.5719	4.05686	4.47121	9.50142	5.55797	5.44027	4.53026	2.22391	12.9267	0	9.55721	5.31192	7.74299
TCGA-J4-AATZ	0	79	8.44494	9.23982	5.65715	4.19878	12.5612	12.9766	5.07338	6.24932	8.32168	6.27688	10.9054	7.68128	0.671326	9.08552	0.656408	8.85273	4.13828	3.72679
TCGA-J4-AAU2	0	304	6.01995	10.8545	7.73868	8.33764	12.9424	13.4546	4.14165	4.62874	8.83179	6.57783	7.09715	4.69562	3.89927	11.5309	0.115661	10.6199	6.26025	4.8218
TCGA-J9-A52B	0	85	8.88693	9.32639	7.19438	6.08244	12.3552	13.5573	9.92073	6.57835	8.8345	7.43419	11.3799	8.37949	0.1067	7.62493	0.133922	5.40349	2.57936	5.73429
TCGA-J9-A52C	0	178	9.04227	11.9424	8.54395	11.3693	14.3494	15.1594	4.68616	7.98681	8.5729	6.07421	12.7472	9.53163	0.203958	10.4797	1.4265	4.97648	6.2744	6.37956
TCGA-J9-A52D	0	212	6.36623	5.54834	7.57463	3.73711	12.0443	11.0208	4.91053	5.32587	7.96445	7.95693	8.42406	8.05196	1.11793	4.73982	2.14188	9.41457	5.28515	4.67883
TCGA-J9-A52E	0	89	7.12085	9.35747	8.12044	4.92856	11.9086	16.6596	4.28326	10.3529	8.33807	7.59919	14.4818	12.0946	4.23709	8.57399	1.83745	5.71307	6.59021	3.60103
TCGA-J9-A8CK	0	321	7.67923	10.4773	6.784	7.13008	14.1118	15.0472	8.8107	9.23951	9.61626	7.39111	14.4644	10.7439	2.84361	10.0342	1.62199	8.07055	9.25415	6.71497
TCGA-J9-A8CL	1	132	7.98042	7.7791	5.90063	6.01385	12.1889	16.0134	9.47099	9.82362	9.6044	7.90711	15.2122	11.668	1.81856	7.27571	2.5857	8.72605	6.74471	4.60526
TCGA-J9-A8CM	1	344	8.70269	9.02697	7.26714	8.19712	12.3555	14.9068	6.0558	8.16405	8.89443	7.68365	12.2615	9.40799	0.11684	7.27922	0.14687	7.90946	6.95826	5.76009
TCGA-J9-A8CN	0	1237	8.4415	8.92219	6.39956	10.2879	15.2558	12.9961	4.16103	6.80727	9.12838	6.02176	9.84401	7.55772	3.38935	10.9067	1.3823	9.48733	6.02161	6.86158
TCGA-J9-A8CP	0	386	8.5067	9.18992	6.17572	6.57445	12.6428	13.9103	6.68601	6.48859	8.51975	5.85886	10.2405	7.52405	1.09879	9.37033	9.36451	8.70167	6.7603	6.26066
TCGA-KC-A4BL	1	193	7.95718	11.5999	8.84811	9.43822	13.3463	13.4146	4.66791	5.56035	9.07827	5.92592	9.69649	5.88192	0	11.8561	0.890176	7.45899	5.85988	5.83686
TCGA-KC-A4BN	0	1815	7.8245	11.5366	6.92004	9.8086	13.552	13.3536	5.0789	3.53956	8.54666	5.62698	5.50794	4.90095	1.28855	12.3546	1.30877	10.3903	6.42371	5.83957
TCGA-KC-A4BR	0	1022	8.85016	11.6365	9.13684	11.1087	13.2143	15.4905	4.15186	6.13131	8.68027	6.08757	7.89849	5.55707	3.05565	11.8075	0.0310955	8.72738	9.00459	8.7624
TCGA-KC-A4BV	1	1328	7.27502	9.14501	6.92471	9.26442	12.2565	14.7594	5.64391	7.37027	8.76062	6.86607	10.2603	8.0011	3.67026	9.70858	3.23605	7.19529	4.8351	4.95092
TCGA-KC-A7F3	0	665	7.31989	10.2684	7.75174	8.00722	13.7689	13.4425	6.2337	6.32034	9.16036	6.90534	10.6649	7.50827	2.23135	9.15551	2.70805	11.281	7.21611	5.75195
TCGA-KC-A7F5	0	91	6.90726	9.94482	3.44372	3.44303	12.9054	12.6835	9.73109	6.29529	9.00254	8.2179	11.6596	8.165	0.0483572	8.10914	7.53269	9.74081	4.21144	4.58389
TCGA-KC-A7F6	0	263	8.18705	10.0449	7.38351	8.82388	12.6196	12.9654	8.27373	5.97121	10.3733	6.761	11.0192	7.58891	1.65756	10.6486	2.40369	9.76858	5.67344	5.13279
TCGA-KC-A7FA	0	598	7.63059	9.00566	8.00821	9.39212	12.6662	13.7114	5.51976	5.40985	9.88582	6.02011	7.65497	5.29118	2.13623	8.16323	2.9593	8.92805	6.86252	6.04519
TCGA-KC-A7FD	0	270	7.54055	8.31871	4.85543	7.57741	13.3143	12.627	3.64989	4.75594	7.84289	6.34066	8.07731	4.5926	1.95639	7.7096	5.59554	8.85793	4.64908	4.59253
TCGA-KC-A7FE	0	352	6.68758	9.67423	9.02773	12.0439	12.954	14.1337	3.4812	4.93834	8.87603	5.91597	10.4036	6.28556	3.23053	11.6071	0	8.85586	7.89373	9.16472
TCGA-KK-A59V	0	2859	7.28048	10.1741	5.58961	4.82962	12.2767	13.2633	5.71521	7.85111	9.96683	8.89134	12.6379	8.67391	0.0502091	9.78388	1.69899	6.39737	6.03693	4.216
TCGA-KK-A59Y	0	1359	8.30668	11.598	6.00684	5.78869	12.3563	12.7917	2.33161	6.57174	8.64048	6.2448	11.5444	7.5343	1.27529	8.35348	2.32994	9.00846	5.40585	4.68174
TCGA-KK-A59Z	0	1879	8.72933	10.8684	7.5399	10.4353	13.0893	14.7672	6.93455	8.06465	8.27567	7.57792	10.0924	8.18835	1.28787	12.3174	2.34493	9.01773	7.00766	7.17459
TCGA-KK-A5A1	0	2364	8.06948	7.86653	5.64546	5.80072	12.3192	13.8482	10.0674	8.69333	7.85934	8.39499	12.3506	9.42299	0.0719433	8.30087	3.98256	8.11776	4.27141	4.64409
TCGA-KK-A6DY	0	3524	9.28548	11.8494	7.66619	7.99326	12.4636	12.8981	7.48601	6.46008	8.72015	5.78491	10.5283	7.6773	2.75587	10.8894	2.90401	9.52455	4.306	5.11152
TCGA-KK-A6E1	0	1659	9.87884	11.803	5.31666	4.7306	14.5369	13.7013	5.98004	7.23431	9.25356	8.36092	11.3959	9.0026	1.7053	11.7891	3.13806	9.4075	5.57293	4.46753
TCGA-KK-A6E2	0	4604	6.99416	9.02885	5.22461	4.0277	12.3297	12.2172	4.93933	3.84698	8.27867	6.04767	6.90467	3.52576	1.53509	8.93874	0.952013	8.67349	0.952293	2.5279
TCGA-KK-A6E3	0	2056	6.24262	10.3567	8.2162	12.202	13.025	12.7298	6.61098	4.70463	7.24362	5.78122	9.04822	5.31686	4.07853	14.8276	0.228416	7.01682	5.26573	6.01535
TCGA-KK-A6E4	0	2753	4.91345	8.78151	5.91477	7.93642	12.9566	11.079	5.70602	4.21152	8.5235	6.94183	7.07297	4.29861	3.18105	12.0115	2.51959	9.91916	1.1716	5.3012
TCGA-KK-A6E5	0	1498	7.02977	9.80772	7.84215	8.41135	12.9107	12.8984	4.83418	7.83467	8.66255	6.50937	11.9483	8.15193	2.11293	9.78634	3.1263	8.72761	4.22034	4.99189
TCGA-KK-A6E6	0	3447	7.30024	12.7675	7.28064	8.3941	12.4544	13.8805	3.88665	7.80856	7.17912	6.97549	11.87	10.3642	1.06072	10.6718	2.39641	9.53444	5.32845	4.98733
TCGA-KK-A6E7	0	2040	8.06665	9.68555	6.89938	5.85456	12.6026	12.7862	7.7225	6.64555	8.07153	8.42835	12.3342	7.44663	2.21701	10.0897	4.92886	8.34023	3.05158	5.12555
TCGA-KK-A6E8	0	1770	7.98685	12.851	4.45412	10.0149	13.4165	12.3357	7.3715	4.76033	8.8111	6.86191	9.69494	6.9112	1.28136	7.57212	1.91191	10.7839	5.36929	7.39405
TCGA-KK-A7AQ	0	1217	6.44301	7.09752	6.87901	8.55146	12.8441	13.4062	7.99204	8.16106	9.73335	7.56331	13.6436	9.43318	1.87455	8.04309	3.50243	9.93575	6.46253	3.93254
TCGA-KK-A7AU	0	207	6.76237	6.65281	4.46574	3.28627	13.0591	11.5792	7.80868	3.63133	9.64466	6.4499	7.66509	5.60184	0	9.54221	3.15205	7.16842	4.14437	2.41734
TCGA-KK-A7AV	0	822	8.10999	11.1819	7.42461	6.79673	12.9125	13.609	8.17279	6.67446	9.9005	6.02456	11.8144	7.02544	2.94892	9.7733	3.15661	8.63526	5.45174	4.55769
TCGA-KK-A7AW	1	204	8.12225	7.16081	6.02199	8.16364	13.1902	12.4758	5.7117	7.98799	9.03597	6.12436	12.9705	5.84426	0.520394	12.934	8.54174	5.90606	6.77589	4.76583
TCGA-KK-A7AY	0	1124	5.40669	7.96845	6.18236	4.72017	13.2126	12.6754	3.10231	7.67964	8.35166	6.17965	12.8447	8.69885	0.324852	11.1718	5.14865	8.97849	5.46427	3.60352
TCGA-KK-A7B0	0	606	7.9068	8.33382	6.59178	8.44317	12.821	12.9869	7.50384	8.41361	7.92968	7.18805	13.2353	7.64855	2.61013	10.9199	0.168366	8.15228	5.34192	6.43132
TCGA-KK-A7B1	0	1063	7.32238	12.984	7.25311	9.77864	12.3817	14.8811	6.73455	7.84427	10.0069	6.59609	12.8609	9.14679	1.97413	8.92468	2.20991	9.25225	8.08458	5.80503
TCGA-KK-A7B2	0	692	8.03672	10.4281	8.10122	10.9204	13.1269	13.3979	3.06935	7.65727	8.98609	6.403	11.8983	8.5792	1.80902	12.5372	2.84002	7.43519	7.23926	6.59663
TCGA-KK-A7B3	0	637	8.01297	7.96155	6.62853	8.90597	12.5072	13.5696	7.25648	7.82959	10.8488	6.08554	13.7026	9.67048	1.75492	12.7178	2.53598	6.10211	5.10355	5.5683
TCGA-KK-A7B4	1	637	8.46031	9.27397	5.63469	4.56756	12.3581	14.2409	8.81417	8.5377	9.82731	8.06743	14.0405	10.43	3.40407	8.87238	2.84625	8.74066	4.6594	3.75117
TCGA-KK-A8I4	0	1155	8.33781	10.9079	7.63678	8.18009	12.2354	14.5564	7.3194	7.86705	8.19272	6.83024	13.2705	8.39964	3.09927	9.91857	3.07826	6.67251	7.79838	5.06525
TCGA-KK-A8I5	0	2553	7.5762	10.1117	7.35964	6.84545	14.2289	14.8566	4.7937	8.42292	9.36306	5.72804	11.7633	10.1819	3.45154	5.37951	2.63249	10.5753	8.28357	5.46528
TCGA-KK-A8I6	0	668	7.25602	10.2797	7.09342	7.60662	12.1499	13.0712	8.09347	7.01961	8.5417	6.22418	12.2271	8.40943	1.81492	9.144	2.38138	9.86487	5.50943	4.68925
TCGA-KK-A8I7	0	1088	8.82243	9.92186	7.67697	8.12384	12.6104	14.1441	6.09886	6.73057	8.8944	6.28907	9.9559	7.84376	1.95714	9.55251	1.95409	8.74009	6.45703	6.60727
TCGA-KK-A8I8	0	774	6.85544	7.3914	7.61774	4.96048	13.2933	13.3285	8.05872	6.73553	9.44617	6.52764	11.3539	8.41924	1.89385	8.86052	2.34431	9.55032	4.76803	4.18
TCGA-KK-A8I9	0	721	9.44455	11.515	5.93639	5.80131	13.0109	14.1275	9.7401	7.3767	9.04239	7.8902	12.2218	8.99683	2.43123	11.0336	4.29129	9.15473	4.93563	5.12853
TCGA-KK-A8IA	0	1439	7.70245	6.7708	4.76338	4.44367	12.6726	13.8008	8.84843	6.82231	9.5967	7.31919	11.4805	8.99705	0.730587	8.88307	1.67088	8.20431	6.17183	4.63455
TCGA-KK-A8IC	1	1060	9.00556	13.2374	7.61593	6.66645	12.5901	15.6297	5.23566	8.55429	8.15253	6.4816	12.8148	10.379	3.42088	11.0295	0	9.73444	8.24833	5.53703
TCGA-KK-A8ID	0	1973	6.31306	9.90914	4.16983	9.10536	12.9407	12.4195	6.27835	4.00947	9.47902	7.84588	8.3299	8.0395	0	6.7151	6.97133	8.0133	5.77903	5.62137
TCGA-KK-A8IF	1	648	6.65559	8.30143	2.93807	5.65221	12.6855	13.3392	10.0738	7.51008	8.13247	7.02724	13.2925	10.6496	1.49853	3.43241	4.99618	10.5518	4.45326	3.20877
TCGA-KK-A8IG	0	2211	7.91519	9.45526	8.31483	13.235	12.9626	14.3516	4.06408	6.95393	8.44578	5.36866	12.9437	8.10295	2.72052	9.25866	4.67334	9.39888	6.63516	9.93636
TCGA-KK-A8IH	0	1635	6.1603	11.6381	6.21557	5.57333	12.5538	13.9609	4.56978	7.81678	9.66158	6.15861	12.0767	9.64678	0.190609	8.18334	0.242259	10.3113	6.82584	4.80553
TCGA-KK-A8IJ	0	1559	6.65086	10.7219	7.23581	8.14998	13.1901	13.0773	2.03253	5.4954	8.4456	6.05837	10.0943	7.00197	1.02704	10.6537	2.03263	7.82412	4.49518	5.6799
TCGA-KK-A8IK	0	1563	7.61461	6.37439	4.2439	5.29887	12.8858	13.1523	12.0087	5.72734	7.96064	8.95271	10.2074	4.60804	0.173081	6.85381	3.22061	10.3339	6.41932	4.89971
TCGA-KK-A8IM	0	1438	7.25121	10.2063	7.44837	10.836	12.4245	14.1452	4.93885	7.62888	9.54645	5.21628	11.702	9.01508	3.71709	10.3092	1.49308	7.5009	6.10362	6.04365
TCGA-M7-A71Y	0	158	6.90716	11.1656	8.58471	10.7034	13.6962	13.4064	4.33203	5.89019	8.95604	5.33499	11.6909	6.82923	2.60433	10.5755	1.88121	7.42516	2.30858	6.65888
TCGA-M7-A71Z	0	209	8.41981	9.42944	5.65562	5.44497	12.1006	11.2358	10.0978	3.60463	10.7067	6.74952	8.67799	6.82313	1.94889	9.49369	1.3642	7.03325	4.24784	3.60344
TCGA-M7-A720	0	302	5.74081	10.2957	7.98711	12.5364	14.2365	13.9652	3.09401	4.93454	8.95744	4.89397	9.00077	6.04869	1.80016	10.3312	0.816517	9.98175	5.74129	7.0668
TCGA-M7-A721	0	204	7.7391	11.7722	7.01678	9.81048	12.4607	13.9462	5.97908	6.6695	7.84019	6.66946	10.6468	8.17467	3.4454	9.62672	2.94408	11.7118	6.41264	6.41315
TCGA-M7-A722	1	559	6.64876	6.18323	5.83084	6.29674	12.9503	11.7266	11.3135	7.03713	9.55913	8.29068	11.6716	8.05549	0.384139	9.41911	6.36775	4.76943	6.01456	3.5204
TCGA-M7-A723	0	62	7.78863	8.78072	8.18304	11.2521	12.9463	14.471	4.81012	7.24009	8.11602	6.0923	12.5961	8.87391	2.93714	12.5755	0.20791	9.18103	7.59928	7.34065
TCGA-M7-A724	0	483	7.62004	5.01139	4.51651	3.37743	13.4381	12.4017	4.70105	4.37895	9.75998	9.09902	3.75646	2.63888	0.0221035	2.63869	6.2031	6.01184	7.43249	1.63472
TCGA-M7-A725	0	96	7.97266	10.7268	7.29686	6.63314	13.1126	14.3653	3.6249	7.5348	8.82953	8.22329	12.4406	9.58746	0	10.6882	5.28416	9.13904	6.30555	3.62498
TCGA-MG-AAMC	0	173	7.17919	10.0006	5.48684	5.43082	14.6107	11.3143	6.4625	5.58904	10.4472	6.31684	11.2553	7.21243	0.288748	8.89304	3.26404	9.49901	5.58867	3.71192
TCGA-QU-A6IL	0	97	7.81157	9.47446	6.46064	8.05701	13.719	12.2794	9.89179	6.33618	9.21127	6.65745	9.57521	6.71937	0.684138	10.737	4.16362	8.90011	6.3343	5.75459
TCGA-QU-A6IM	0	1247	6.33929	10.8041	7.86016	10.3873	13.5866	12.133	7.82693	5.81174	9.36848	6.8995	10.2751	4.25767	0.320834	13.1209	0.416005	10.0852	5.51097	5.76777
TCGA-QU-A6IN	0	3487	5.81073	11.558	6.38403	7.06656	13.2904	11.2189	6.33333	5.69387	9.56094	6.35721	11.4786	6.97025	4.12973	9.77657	0.262151	8.7375	5.77171	4.76914
TCGA-QU-A6IO	0	1436	8.03725	10.2651	7.27991	9.35701	13.2387	11.516	10.321	6.50478	10.0831	6.66886	11.7161	4.77274	1.0978	10.973	1.69863	6.78852	6.84389	5.25883
TCGA-QU-A6IP	0	2620	5.68525	10.2927	8.34525	9.22152	12.4949	12.7576	5.64952	5.18443	9.51405	6.43584	9.92233	6.23533	2.27358	11.1095	0.160565	8.5774	5.68449	6.21092
TCGA-SU-A7E7	0	112	6.26587	12.0218	7.59843	7.29219	12.9322	13.6437	4.01475	6.64048	9.63325	5.62675	11.7543	7.19267	1.93772	11.0894	4.10009	8.37704	5.65425	4.38634
TCGA-TP-A8TT	0	362	8.26112	11.4111	6.46691	6.90889	15.2967	14.1673	3.81175	7.24208	9.04953	5.51412	11.1788	7.93793	1.50224	9.02468	1.54334	11.0605	6.46426	4.90199
TCGA-TP-A8TV	0	249	6.77075	7.33978	4.75151	3.74514	12.8075	13.0673	8.2195	7.31601	9.99051	6.9375	11.6557	9.067	1.82531	6.86494	1.23765	11.191	5.46309	4.61351
TCGA-V1-A8MF	0	1254	8.1219	10.5036	7.59208	7.18918	12.76	14.1754	7.12848	6.48727	8.50248	6.74617	9.07269	4.13128	2.46093	7.44268	2.50771	7.08328	6.68539	4.80115
TCGA-V1-A8MG	0	857	7.17799	9.03681	7.27394	8.06765	12.9303	13.6139	7.6989	7.18935	9.60222	6.34983	11.2569	8.32781	2.42899	9.43703	3.0659	8.59742	5.47016	5.60482
TCGA-V1-A8ML	0	448	7.95005	9.60878	7.68798	9.64831	12.5713	14.1833	7.01157	5.85402	8.82144	6.15175	9.25414	6.39946	1.204	9.81418	2.24487	6.6279	8.74002	5.55467
TCGA-V1-A8MM	1	990	7.61431	7.21252	4.50533	5.81442	12.2049	14.0032	9.01507	7.33305	9.60835	6.50622	13.6162	10.3872	1.08583	8.03349	2.10336	6.52375	8.74294	4.63673
TCGA-V1-A8MU	0	1399	8.9184	9.80965	8.36744	9.7232	12.5227	14.3654	4.76035	6.92435	9.30243	6.44843	9.41703	5.09293	1.58946	11.5286	4.25311	8.15017	6.3978	6.5133
TCGA-V1-A8WL	0	1375	6.87969	10.1338	8.3873	8.84004	12.789	13.7939	3.37309	5.19228	9.41611	5.84517	9.5813	6.45367	4.4039	11.7432	0.190445	8.37723	3.3742	5.81287
TCGA-V1-A8WN	0	476	7.7495	9.89891	8.88415	10.602	12.5767	14.7602	5.24506	5.77772	9.13992	5.08327	9.21574	5.81902	2.05558	11.9748	0.760853	9.24119	5.91914	6.67789
TCGA-V1-A8WS	0	474	5.17733	9.93879	7.72897	8.10662	12.4821	12.7948	7.76592	6.52347	9.53274	7.46073	10.1618	6.5468	3.50752	8.46499	0	8.26242	3.46789	4.18045
TCGA-V1-A8WV	0	686	7.68346	9.12318	8.96019	4.38177	12.2618	14.5559	10.9699	7.7224	9.61891	7.78437	12.7545	9.69579	2.50354	9.29578	5.7539	7.71587	8.34866	5.302
TCGA-V1-A8WW	0	105	7.33509	8.40376	6.51673	5.9318	12.5504	14.9032	7.678	7.6215	8.27673	7.83564	12.8823	11.0226	1.56664	8.28128	0.982315	9.43489	8.65012	4.43726
TCGA-V1-A8X3	0	202	6.709	11.1053	7.61595	8.95126	12.3195	14.1883	4.70988	5.39402	9.15657	6.01057	9.0435	6.34465	3.72387	9.81277	4.07711	6.29404	4.48768	6.53108
TCGA-V1-A9O5	1	124	8.17335	9.42518	4.91932	3.38085	12.7394	17.5912	7.00217	7.57185	8.24846	9.03919	13.3108	9.9941	1.22708	8.765	5.56296	9.40061	4.91951	4.91935
TCGA-V1-A9O7	1	921	8.58779	12.6336	9.11813	13.4518	12.6654	15.1943	8.34083	6.17827	9.18615	7.2961	8.20248	7.71472	2.6877	11.3803	2.93707	7.61281	10.0231	12.459
TCGA-V1-A9OA	0	636	7.86395	10.2446	8.85795	10.2859	12.4026	14.393	8.7633	6.20082	8.46135	5.87851	12.4052	9.25416	2.46134	11.5963	0.279249	4.94608	6.82336	5.55718
TCGA-V1-A9OF	0	1184	7.85241	7.64155	7.19341	6.70101	12.1934	12.1652	5.55905	4.51934	8.85254	6.52146	6.40362	3.06811	1.80887	10.9915	3.57929	8.4402	7.02823	5.13092
TCGA-V1-A9OH	0	1253	8.17305	9.08838	7.12043	8.80896	12.5652	13.9084	3.09374	6.89096	7.76548	7.04096	10.9766	8.37615	0.209367	9.91057	4.58458	7.73658	8.08672	6.2074
TCGA-V1-A9OL	0	131	7.96195	9.4072	5.89013	4.26504	12.6768	14.6535	7.05029	7.39547	8.24494	8.10243	13.1871	9.58986	0.8539	6.81343	0.846413	9.06633	6.27877	3.71369
TCGA-V1-A9OQ	0	371	7.7729	10.1194	6.51485	12.285	13.1655	13.0118	4.89183	6.32304	8.23405	6.67787	9.0029	6.83283	3.53474	3.86898	1.7496	11.5632	6.59652	9.71694
TCGA-V1-A9OX	0	256	7.55854	11.1679	7.55818	10.0069	12.8259	13.3892	6.95047	5.14163	9.54956	5.75879	8.50382	5.59303	2.52083	11.2406	1.18973	8.82935	6.86462	6.61127
TCGA-V1-A9OY	0	170	7.76755	9.26732	7.19965	8.12097	12.4827	13.6269	5.81486	6.80137	9.35253	6.38182	11.33	7.44392	3.6357	11.2909	1.04767	8.7113	4.58306	6.14751
TCGA-V1-A9Z8	0	187	7.33362	9.55358	7.95079	7.57665	12.617	14.1193	4.29528	6.86857	7.84728	7.41741	11.7988	7.21918	2.83706	11.8641	1.24175	9.13349	5.82196	5.20506
TCGA-V1-A9Z9	0	295	7.93182	8.26891	8.58103	8.91283	12.3436	13.8963	5.13911	7.33585	8.45639	6.38052	11.4655	8.74953	2.63847	7.72397	2.13358	8.84102	7.54319	5.13905
TCGA-V1-A9ZG	0	1117	8.17749	9.73797	6.37061	5.75641	12.9262	14.4385	5.90588	6.86499	8.73832	5.9265	10.0064	5.82226	0	8.92995	1.37506	7.58183	5.82276	4.96666
TCGA-V1-A9ZI	1	86	8.98507	6.48614	6.3154	6.45395	12.53	14.5406	11.8232	7.70328	8.8981	7.31109	11.9202	9.42395	2.80201	10.7727	2.46931	5.44822	7.46405	5.51362
TCGA-V1-A9ZK	0	1049	7.25681	10.429	7.85281	10.7025	12.87	13.9581	5.03046	6.94186	8.17326	6.45444	11.2983	6.88961	0.838568	10.16	0.830382	10.2352	6.17441	6.06696
TCGA-VN-A88I	0	269	7.46396	10.3885	8.69563	11.5071	12.5326	15.3568	5.48218	7.68195	9.51979	5.94504	12.8941	9.48626	3.92776	11.8986	1.22037	5.48203	7.40171	8.68312
TCGA-VN-A88K	0	776	11.0019	9.69961	5.74646	8.65492	15.1287	14.3657	8.11985	7.92517	8.41617	6.19396	12.599	9.43255	0	4.91955	3.13702	8.14982	5.51978	4.28743
TCGA-VN-A88L	0	394	8.9416	12.6837	7.35646	9.98481	14.0824	14.8104	7.59671	6.64463	8.81703	6.01941	9.43699	7.7958	2.70136	11.0722	1.70488	10.3458	10.5101	6.4771
TCGA-VN-A88N	0	176	7.44234	11.9367	6.52153	8.50037	13.0714	13.2193	2.44161	5.1729	8.34386	7.08299	10.6631	6.97495	0.0497095	10.2629	6.30899	7.21697	6.58821	4.52013
TCGA-VN-A88O	0	481	7.70586	8.9127	7.70574	11.0074	13.124	12.7147	4.93385	4.83067	9.15067	6.22587	8.12645	6.20564	2.64991	12.2406	1.65154	9.12098	5.28541	8.3385
TCGA-VN-A88P	0	917	9.09516	10.0809	7.33982	12.5261	13.257	13.8187	4.24124	6.84638	8.35177	5.54754	10.5372	7.86418	3.60491	5.14428	0.166249	8.28911	4.33508	10.4176
TCGA-VN-A88Q	0	1001	8.4832	12.3748	6.19491	8.50037	12.9397	12.2602	8.43958	5.0401	9.25154	4.60919	8.01152	5.78673	1.06486	8.84165	1.06872	9.26162	3.25345	4.33322
TCGA-VN-A88R	0	459	7.68809	8.52315	9.2907	7.09843	12.9013	13.3698	6.11124	7.39179	8.54893	7.62713	12.9705	9.32013	0.171288	5.60723	6.75744	9.69568	6.52499	5.29521
TCGA-VN-A943	0	132	6.47384	6.61402	5.90125	3.401	13.2349	11.6772	6.38165	3.63825	8.75593	5.60868	5.76155	4.16015	0.337931	5.94368	0.439347	11.4081	7.37744	4.1623
TCGA-VP-A872	0	3253	8.01164	11.3095	6.90144	7.79198	12.9681	15.2857	7.29739	8.85713	8.86369	7.12468	14.5281	11.4316	2.86337	8.77989	2.30084	5.37433	7.50987	4.78804
TCGA-VP-A875	0	805	7.01827	6.60341	5.29502	4.86011	12.2386	12.4676	5.09365	6.11111	10.7794	5.83746	12.518	9.29757	0	4.16708	3.10531	8.13199	4.52762	4.41697
TCGA-VP-A876	0	2576	6.53636	11.6221	7.59433	7.42403	12.1756	12.5436	6.90094	4.86703	8.54682	7.57363	6.3233	6.22891	2.28826	7.61408	2.3143	10.4228	4.51222	4.98777
TCGA-VP-A878	0	98	8.95752	11.4639	7.67359	8.97915	12.7698	13.9917	6.47333	6.06871	8.78892	6.53368	9.01384	7.00606	3.39007	7.61896	3.09342	9.86396	5.8963	6.18555
TCGA-VP-A87B	0	2309	6.97928	8.88217	8.25433	7.19113	12.3584	13.5947	6.29121	7.25282	9.03187	7.09376	11.918	9.28037	3.34072	7.81954	4.28856	9.44078	5.36066	5.61716
TCGA-VP-A87C	0	1690	7.52051	11.8856	7.48581	7.19679	12.4054	14.7541	3.81714	9.16532	9.27456	6.76818	14.2021	11.114	3.42505	8.34035	0.854854	6.79048	6.2403	4.76902
TCGA-VP-A87D	1	1194	5.39754	7.33042	6.19446	6.50779	11.7479	12.7886	5.67339	5.35889	9.28492	6.27897	8.04546	8.08721	0.0578265	7.36969	0.07206	7.20577	3.73179	5.64167
TCGA-VP-A87E	0	2037	8.6231	11.8857	8.73683	15.2381	13.8829	15.2174	2.52002	6.89916	8.4184	5.63868	9.50651	7.20245	1.75911	12.717	0.103059	10.308	7.42185	13.0729
TCGA-VP-A87H	0	663	6.03456	11.1162	8.73322	7.62774	12.7563	13.5475	7.02278	7.20159	8.66255	8.16411	12.3436	9.25137	4.84028	9.31374	2.41754	8.53046	4.27245	5.4959
TCGA-VP-A87J	0	1296	8.4824	10.5589	5.49402	4.96742	13.5007	14.0788	1.89177	6.33874	8.63026	6.6208	12.1541	9.62016	0.910118	9.03084	3.05596	8.56165	8.93224	4.52405
TCGA-VP-A87K	1	473	7.78696	6.77618	4.65197	5.41652	12.4429	11.8554	7.2743	4.95398	9.29132	5.67462	9.80816	7.32746	0	7.13487	0.801238	7.40779	4.06852	3.83543
TCGA-VP-AA1N	0	542	8.02883	10.0337	6.19117	10.1391	13.6464	13.9323	7.33267	6.70167	7.04198	7.77713	10.4001	9.5432	3.80229	6.38171	2.01767	10.846	6.192	6.87672
TCGA-WW-A8ZI	0	176	7.42898	6.41618	5.52829	4.64856	11.3255	13.0247	6.18553	5.18283	9.62107	5.7688	7.5637	3.4668	4.48121	8.41816	3.62301	5.29011	4.72861	4.38535
TCGA-X4-A8KQ	0	1131	7.31663	10.6696	7.60306	7.36698	12.5531	13.2588	6.41158	7.75434	9.94869	7.01374	12.4129	8.66639	3.30564	10.03	3.40364	7.39897	5.40602	6.38012
TCGA-X4-A8KS	0	846	6.96421	12.0711	9.72043	10.6991	12.542	12.1989	13.0738	5.1697	9.99844	5.30778	8.77716	4.00066	0.336209	13.0914	4.24815	8.19724	5.09497	6.94229
TCGA-XA-A8JR	0	119	7.05858	9.76393	8.21614	9.37588	15.8692	13.76	3.6165	3.7556	9.5423	5.38911	9.8222	6.45318	2.84	13.5175	1.85138	8.34308	6.05692	7.72132
TCGA-XJ-A83F	0	762	6.72745	12.964	6.72692	8.20037	13.4842	13.1139	7.88186	6.47367	10.152	6.27758	10.02	7.03825	2.99932	9.1797	4.78406	10.1703	8.44908	5.40294
TCGA-XJ-A83G	0	1157	7.98375	9.72471	5.85836	7.54326	13.2323	12.5833	8.891	5.723	8.54954	6.8137	8.30714	5.1591	2.63101	11.0513	6.37103	10.216	6.52391	4.56958
TCGA-XJ-A83H	0	1280	7.46568	11.5916	8.19662	8.07589	13.6688	12.7532	2.53514	4.96946	8.85019	6.41255	9.10411	5.82866	1.44258	12.8687	4.3481	8.96756	5.16267	4.82444
TCGA-XJ-A9DI	0	1461	9.15986	12.3172	7.21523	6.58	12.5535	14.3338	3.72524	7.41763	9.782	6.27324	10.0085	8.7259	1.60571	10.1816	0.0120157	8.41778	5.9795	6.19531
TCGA-XJ-A9DK	0	275	7.54495	11.9551	10.1338	10.8215	13.2002	13.6208	5.32524	5.01217	9.16226	5.89842	11.1769	8.60773	1.97272	10.7173	0.974452	7.4351	5.36005	7.63997
TCGA-XJ-A9DQ	0	91	7.57263	9.81739	8.59318	12.2975	13.6965	12.6822	6.66514	4.84603	9.64072	4.93342	8.52395	3.17302	2.18953	12.5912	1.86061	9.00442	4.16894	7.02478
TCGA-XJ-A9DX	0	790	9.53799	6.82172	4.96028	4.20269	13.4345	12.8361	6.73034	7.039	10.5625	6.0887	12.3866	8.99197	0.0798482	9.70744	0.0998238	9.48815	5.41516	2.77972
TCGA-XK-AAIR	0	972	7.61313	9.41015	8.17899	9.9235	12.6252	13.5839	2.95703	5.68307	8.48237	4.95529	10.4881	6.68286	0	9.10458	4.65812	5.9774	4.95529	5.683
TCGA-XK-AAIV	0	958	8.7444	9.33954	6.52578	5.82669	12.3762	15.6288	10.4571	9.06206	8.09645	8.93222	13.6654	9.79826	1.47105	9.28361	2.89159	9.37268	7.25987	4.06528
TCGA-XK-AAIW	0	972	5.8834	4.36303	3.77922	4.3629	13.3445	14.2039	6.4329	4.94594	7.64456	9.37207	9.03362	6.86179	0	5.63338	0	6.90359	6.94531	2.59516
TCGA-XK-AAJ3	0	868	6.88933	6.86261	7.59677	5.54677	12.3997	14.1397	6.44289	7.4152	8.96047	6.88878	12.157	10.1423	2.10143	7.49634	0.0578743	6.51341	7.53832	4.70488
TCGA-XK-AAJA	0	930	6.83143	9.30176	5.57176	7.29602	12.8442	12.8908	5.18561	6.29178	10.7737	6.64439	10.6682	7.69648	0	11.2531	7.58102	8.74641	6.82456	6.25152
TCGA-XK-AAJP	0	889	7.30623	10.2572	5.75285	5.75301	12.1982	13.5883	6.25103	7.6088	8.67559	8.44507	12.856	9.39671	0.834042	7.95944	4.43141	9.16477	6.74168	4.36273
TCGA-XK-AAJR	1	131	11.464	10.2994	7.08432	10.4995	12.738	13.6515	6.29355	7.06391	8.72062	7.01156	11.0552	7.45245	1.53378	9.18763	2.64921	8.38319	7.15	6.53523
TCGA-XK-AAJT	0	1126	7.77883	10.8736	8.94389	11.8501	13.1531	13.8166	7.29108	5.37645	8.89812	6.18616	8.36155	7.04183	1.80728	12.6679	1.88933	7.65065	8.6154	7.64791
TCGA-XK-AAJU	0	1206	6.89364	11.0319	9.99552	9.27042	12.8132	13.175	3.29072	3.93034	9.20772	5.25391	6.51762	3.29029	2.69129	7.45653	2.43726	8.57275	4.98241	6.48286
TCGA-XK-AAK1	0	614	7.64674	7.81303	4.7103	3.80046	13.2521	11.2794	4.95572	4.71022	8.1307	6.39125	9.13366	6.22223	0.498864	6.8556	3.14769	9.49295	5.84537	4.23891
TCGA-XQ-A8TB	0	770	7.36969	10.9029	6.77582	7.58323	12.0715	15.0434	6.77582	8.25925	9.76075	5.5127	12.1184	11.1656	3.71813	9.47634	0.00990023	8.93986	8.08153	4.6646
TCGA-Y6-A8TL	0	775	6.70444	9.48868	7.86553	8.42355	12.9066	13.8389	6.31373	6.56303	8.87924	6.40857	10.218	8.53954	2.37802	10.1375	0.225697	10.1491	6.12657	6.33855
TCGA-Y6-A9XI	0	526	10.2319	9.30315	5.68616	5.51982	13.2281	12.5664	3.47988	5.11618	8.55995	6.11661	9.20526	5.01979	0.0627943	10.2787	1.13026	7.11749	5.33202	3.32706
TCGA-YJ-A8SW	1	148	6.9616	7.84501	5.67044	5.54069	12.0673	13.9954	7.50552	6.67056	8.13362	7.76115	11.7171	9.77021	0	9.622	0.853811	10.3313	6.76689	3.27773
TCGA-YL-A8HJ	0	1611	8.75406	11.0454	7.96211	13.2317	11.9679	15.6271	5.48973	8.37903	9.03681	6.19697	13.1718	10.4165	3.80043	12.7808	0	10.048	5.89748	10.0963
TCGA-YL-A8HK	1	1376	8.43396	11.2891	6.64083	9.19252	13.9073	15.3379	7.46859	7.43519	9.18877	6.77909	11.627	9.14484	1.77546	8.33307	0	8.39505	10.1302	5.96302
TCGA-YL-A8HL	0	1173	11.4677	8.8051	5.7143	5.18373	12.3941	12.7619	5.82122	6.93271	9.05832	6.10131	10.9402	8.41053	0.00530833	10.0908	0.00656464	8.44856	4.76867	3.59848
TCGA-YL-A8HM	0	1124	9.20683	6.02968	5.71321	3.68613	11.8988	13.9029	7.37758	7.40316	8.58886	8.48119	12.2293	9.36461	0.988995	5.68575	7.50219	10.3117	4.93956	3.68606
TCGA-YL-A8HO	0	1068	8.92678	10.922	8.75898	9.557	12.6594	13.41	7.38476	5.16395	9.09974	7.7577	9.04042	3.62003	4.1609	12.9136	4.60932	8.06366	5.0606	5.69949
TCGA-YL-A8S8	1	679	7.07626	10.0788	8.17654	9.54219	12.9517	14.5459	7.84612	7.59415	9.31264	8.09199	12.1836	11.1873	2.54853	9.52518	3.6602	7.73863	7.03435	7.49651
TCGA-YL-A8S9	0	1842	6.38474	10.0724	4.47601	5.01253	12.5794	11.3012	7.44132	4.24117	8.79285	7.23212	7.82874	6.6479	1.11728	4.15262	2.1411	11.1134	4.678	2.14095
TCGA-YL-A8SA	0	512	10.6936	11.3544	5.12383	4.31236	12.4733	12.548	4.22008	5.52626	9.44568	5.36096	10.1604	6.50835	1.24077	8.64141	4.82004	11.4593	5.07094	4.21998
TCGA-YL-A8SB	0	1384	6.9647	10.4429	7.94258	9.57679	11.784	14.7552	5.14115	5.99766	9.50677	7.02962	10.8183	5.39106	4.26431	11.918	0.946085	9.09609	4.78987	5.42344
TCGA-YL-A8SC	0	1261	7.78816	8.28775	5.78904	5.18358	12.6007	13.8551	5.1831	7.33065	10.1283	7.27798	12.2689	9.56267	2.34569	11.5811	6.90266	7.04399	5.33848	4.48017
TCGA-YL-A8SI	0	1423	7.52783	10.1917	8.50032	11.4699	12.6504	13.3719	5.4053	5.86829	8.9685	6.42473	9.6025	7.24137	2.48775	12.9171	0.09479	10.5937	5.95068	7.92461
TCGA-YL-A8SJ	1	752	8.21491	10.1621	7.58653	7.01495	12.0236	16.1401	5.54141	8.30657	8.88243	6.8193	13.5158	9.83357	2.77091	9.07274	1.77786	4.53919	6.59436	5.54143
TCGA-YL-A8SK	0	1155	6.61938	13.1907	9.62126	9.75564	12.7953	13.9561	5.60622	5.08814	9.67544	6.12631	9.04751	4.63414	0	9.80387	1.89023	8.28708	7.0879	6.27036
TCGA-YL-A8SL	0	798	6.09834	7.99237	3.35313	4.61683	12.0204	13.5386	7.52413	6.11963	9.87782	7.56353	11.4608	8.42896	1.02415	5.91484	2.02914	7.35427	7.57902	4.20171
TCGA-YL-A8SO	0	3247	7.85725	8.71315	8.16976	7.84261	13.4177	14.3385	7.88624	7.02419	9.45708	7.8103	12.6036	10.6785	3.38557	11.7537	4.14768	8.62395	7.69025	5.50397
TCGA-YL-A8SP	0	2170	8.23709	10.9587	6.37373	8.30247	14.7167	20.5746	9.89654	7.43332	10.3964	6.97597	11.2466	9.7619	0	7.10721	0.998965	4.85668	6.85668	4.08617
TCGA-YL-A8SQ	1	329	6.71213	8.9246	7.48817	11.1678	12.479	13.7849	3.84778	5.79145	9.82788	6.95446	9.52033	4.7255	3.03382	9.43992	1.82097	6.29131	7.63396	7.63544
TCGA-YL-A8SR	0	213	8.13343	8.07804	6.54285	8.13354	13.2718	13.6476	4.33027	6.79743	9.02319	5.99003	7.22313	5.69795	0.0320095	6.19188	2.88531	8.63441	7.7341	5.25299
TCGA-YL-A9WH	0	427	7.04365	7.72551	4.38511	5.05465	12.9772	14.9949	9.7046	7.93632	9.35092	8.52136	13.6015	10.6627	0	9.12176	2.51512	7.06422	4.78337	4.31808
TCGA-YL-A9WI	0	1259	5.71414	7.15055	7.32141	3.24365	12.2344	13.3181	5.68089	7.6805	9.10444	8.98501	12.8886	10.0307	0.0987888	6.92804	2.557	6.55925	4.7123	3.24509
TCGA-YL-A9WK	1	1009	9.58282	10.1703	5.95957	11.1928	15.8163	15.1935	8.71618	5.98264	8.99123	5.25328	9.30232	7.17531	0.0020546	7.52109	7.28106	5.43162	6.64922	5.39768
TCGA-YL-A9WL	1	740	11.4132	9.54392	3.75981	4.46271	12.386	15.0875	9.66022	7.19027	8.33125	6.72293	12.352	10.1704	0	6.94481	3.98609	6.45641	7.68421	3.10471
TCGA-YL-A9WX	1	1506	7.59797	11.3371	8.05653	8.62033	12.9094	14.2635	5.03551	6.20401	9.72875	4.89044	10.9465	7.44467	3.50404	12.4732	1.71598	9.47018	5.84191	5.88738
TCGA-YL-A9WY	1	765	9.14621	9.28652	6.84791	6.61939	11.9647	15.8015	8.58856	8.92515	8.84044	7.39887	13.84	10.6201	1.17193	8.97674	3.51503	8.36576	5.13679	6.36086
TCGA-ZG-A8QZ	0	308	7.17199	13.2543	7.86117	7.7827	12.4192	14.1876	6.58731	7.36876	8.91145	6.14635	12.0819	9.88898	0.856475	11.0761	1.41773	8.72428	6.61391	5.82857
TCGA-ZG-A9L1	0	1147	8.09518	9.91747	7.01587	9.36884	12.6744	14.4102	5.53136	6.22788	7.36394	7.69481	6.65343	3.82533	0.265254	7.75497	4.08692	6.74298	4.12245	9.58849
TCGA-ZG-A9L2	1	180	7.3748	11.632	5.84469	11.9503	12.3277	15.5761	3.57104	9.33552	7.48167	7.69426	13.08	11.3668	0	4.77548	0.896226	7.9754	7.41462	7.13392
TCGA-ZG-A9L4	0	1108	8.78361	12.2795	7.0785	7.94825	13.7346	14.642	4.91453	7.81811	7.243	7.15965	11.9319	8.14098	0.840421	9.99872	1.80608	7.21816	7.64899	3.69568
TCGA-ZG-A9L5	0	854	8.81658	9.07002	5.24082	5.21577	14.8836	14.2918	9.41769	7.01783	9.44595	7.72335	9.14571	5.82452	0.59057	12.5357	7.16396	2.27947	6.10554	3.61364
TCGA-ZG-A9L6	1	664	8.02983	9.73954	8.46959	10.3519	12.6494	14.3249	5.95676	5.85346	8.56266	5.34635	9.13546	5.0051	4.25228	12.298	0.047196	6.54194	5.49077	5.85365
TCGA-ZG-A9L9	0	51	8.31905	9.70976	5.55738	10.5746	12.6229	15.8321	7.1438	9.33356	7.93037	8.93054	13.4435	10.9173	0.167394	5.59742	4.20827	6.92208	7.07144	7.13019
TCGA-ZG-A9LB	0	485	7.67305	12.2068	8.10843	10.8374	13.9239	12.9977	6.83155	5.82548	8.9548	9.02835	9.72625	5.82866	1.85885	11.2115	3.0256	6.71796	4.2786	5.88344
TCGA-ZG-A9LM	0	121	7.42531	11.1197	8.06579	7.17124	13.1344	14.2363	6.43405	8.49893	8.78094	7.30334	14.3833	10.5651	1.07072	9.38921	1.66717	8.43435	6.02462	4.48548
TCGA-ZG-A9LN	0	115	7.23453	11.4999	7.01872	9.69227	12.4829	14.8031	3.5221	8.25405	8.76162	7.58782	11.3002	9.81286	3.05488	9.23967	3.0605	10.5179	5.42175	6.69388
TCGA-ZG-A9LS	0	211	7.60872	9.66517	8.06999	8.25053	13.3309	15.3086	7.52697	8.24248	8.94407	6.20133	13.859	11.035	2.66224	9.12017	0.414348	7.20696	6.23496	6.67074
TCGA-ZG-A9LU	0	549	7.71796	11.9419	7.56692	9.61437	13.0799	13.4082	8.08738	5.62191	9.09596	7.35942	9.33401	4.61111	0.410848	10.6013	1.87289	7.80168	5.28265	7.23373
TCGA-ZG-A9LY	0	287	8.08648	11.3376	7.18607	7.76451	13.4913	14.9538	3.95805	7.59404	8.97399	6.02349	10.7211	8.72203	1.96405	10.5828	3.12971	8.54586	7.66481	6.55717
TCGA-ZG-A9LZ	1	310	9.07653	10.1346	6.19174	4.73861	12.3913	13.9384	7.859	7.86513	8.37422	6.96277	13.4099	10.2935	0	8.31683	1.39751	10.8103	5.45557	3.59493
TCGA-ZG-A9M4	0	223	7.4389	10.4533	5.97386	7.98421	13.4094	13.0993	10.1874	5.46264	7.90182	5.81487	9.67054	8.26058	0.931317	9.63695	0.927602	4.15718	6.55182	5.81469
TCGA-ZG-A9MC	0	428	8.58273	13.6689	7.7865	11.0857	13.1168	15.0376	4.99255	8.27436	8.11872	5.94229	13.0344	11.1553	0.0521018	11.7428	0.0648719	6.45742	8.17909	7.84287
TCGA-ZG-A9N3	0	244	5.71176	11.1569	7.1823	12.5656	13.6794	14.2821	4.76574	4.29589	7.68577	9.57719	6.88048	5.90591	0.520267	7.8534	2.11683	8.66067	6.40376	6.27709
TCGA-ZG-A9ND	0	261	6.91145	10.4888	5.86679	5.63544	13.3195	11.8885	5.98912	4.35353	8.70801	7.34713	6.97204	3.55725	0.307084	8.36928	5.29999	10.3169	4.77251	3.75716
TCGA-ZG-A9NI	0	132	8.20766	10.2774	7.21467	13.4663	13.0284	14.2973	8.0982	6.24505	7.64449	7.85091	10.879	4.90079	2.24628	8.7566	1.68213	5.62638	8.11121	5.72676

## Sheet: Table4
Supplementary Table 4: Risk score of TCGA PRAD samples based on the expression levels of 5 risk genes.
id	BCR	BCR_time	risk_score	risk_level
TCGA-2A-A8VL	0	1.70137	0.514122	Low
TCGA-2A-A8VO	0	3.64932	0.468214	Low
TCGA-2A-A8VT	0	2.72603	2.22954	High
TCGA-2A-A8VV	0	1.83836	0.952783	High
TCGA-2A-A8VX	0	2.83014	0.185725	Low
TCGA-2A-A8W1	0	0.306849	0.96452	High
TCGA-2A-A8W3	1	0.542466	8.54717	High
TCGA-2A-AAYF	0	2.66301	0.624417	Low
TCGA-2A-AAYO	0	2.52603	1.05739	High
TCGA-2A-AAYU	0	1.68493	0.869814	Low
TCGA-4L-AA1F	0	0.958904	3.81354	High
TCGA-CH-5737	0	0.249315	0.361636	Low
TCGA-CH-5738	0	0.580822	0.403341	Low
TCGA-CH-5739	0	1.83836	0.58265	Low
TCGA-CH-5740	0	0.0849315	0.974059	High
TCGA-CH-5741	0	1.08219	0.515555	Low
TCGA-CH-5743	0	1.16438	0.161683	Low
TCGA-CH-5744	0	0.164384	0.420232	Low
TCGA-CH-5745	0	0.249315	0.796099	Low
TCGA-CH-5746	0	2.00274	0.238754	Low
TCGA-CH-5750	0	1.08493	0.850492	Low
TCGA-CH-5751	0	2.91781	5.67589	High
TCGA-CH-5752	0	2.58356	4.63703	High
TCGA-CH-5753	0	0.0849315	1.16026	High
TCGA-CH-5754	0	0.169863	0.437208	Low
TCGA-CH-5761	0	0.0767123	4.17361	High
TCGA-CH-5762	0	3.66849	0.615476	Low
TCGA-CH-5763	0	1	0.585684	Low
TCGA-CH-5764	0	0.0849315	0.845545	Low
TCGA-CH-5765	0	1.91781	0.536008	Low
TCGA-CH-5766	0	0.0849315	0.137222	Low
TCGA-CH-5767	0	1.25479	0.0851352	Low
TCGA-CH-5768	0	2.00274	0.882524	Low
TCGA-CH-5769	0	0.169863	0.507884	Low
TCGA-CH-5771	0	1.08493	1.77349	High
TCGA-CH-5772	0	1.33151	0.43542	Low
TCGA-CH-5788	1	2.15342	9.82771	High
TCGA-CH-5789	0	0.832877	0.196502	Low
TCGA-CH-5790	0	2.66849	0.458658	Low
TCGA-CH-5791	0	2.75068	0.960197	High
TCGA-CH-5792	0	0.249315	0.905839	High
TCGA-CH-5794	0	2.41644	0.392937	Low
TCGA-EJ-5494	0	1.03562	1.77339	High
TCGA-EJ-5495	0	1.66027	1.25794	High
TCGA-EJ-5496	0	1.63014	0.500811	Low
TCGA-EJ-5497	0	1.10959	0.303997	Low
TCGA-EJ-5498	0	1.47123	0.891275	Low
TCGA-EJ-5499	0	1.46027	0.848106	Low
TCGA-EJ-5501	0	1.99726	1.57475	High
TCGA-EJ-5502	0	0.671233	0.524466	Low
TCGA-EJ-5503	0	1.45205	0.312054	Low
TCGA-EJ-5504	1	0.210959	0.729972	Low
TCGA-EJ-5505	0	1.2274	0.745694	Low
TCGA-EJ-5506	0	0.975342	1.56715	High
TCGA-EJ-5507	0	0.49863	1.09744	High
TCGA-EJ-5508	0	2.48493	1.32055	High
TCGA-EJ-5509	0	3.01918	1.10513	High
TCGA-EJ-5510	0	2.02192	2.50467	High
TCGA-EJ-5511	0	2.1589	1.38074	High
TCGA-EJ-5512	0	2.14247	0.565718	Low
TCGA-EJ-5514	0	1.98356	3.86969	High
TCGA-EJ-5515	0	2.90685	0.53148	Low
TCGA-EJ-5516	0	2.14521	0.728455	Low
TCGA-EJ-5517	0	2.32877	0.464499	Low
TCGA-EJ-5518	0	3.27397	1.12205	High
TCGA-EJ-5519	1	0.230137	4.67722	High
TCGA-EJ-5521	0	2.30685	0.575233	Low
TCGA-EJ-5522	0	3.84384	1.17695	High
TCGA-EJ-5524	0	2.28493	1.35712	High
TCGA-EJ-5525	1	0.926027	12.0804	High
TCGA-EJ-5526	0	1.55342	2.10308	High
TCGA-EJ-5527	0	1.08767	1.3641	High
TCGA-EJ-5530	0	3.48493	0.831283	Low
TCGA-EJ-5531	0	1.98356	0.512894	Low
TCGA-EJ-5532	0	2.53699	1.11306	High
TCGA-EJ-5542	0	1.42192	1.38152	High
TCGA-EJ-7115	0	2.25205	0.468539	Low
TCGA-EJ-7123	0	4.08493	0.341995	Low
TCGA-EJ-7125	0	5.09589	0.993359	High
TCGA-EJ-7218	0	6.96438	0.180144	Low
TCGA-EJ-7312	0	1.81644	2.01966	High
TCGA-EJ-7314	0	0.808219	0.423691	Low
TCGA-EJ-7315	0	0.791781	1.97928	High
TCGA-EJ-7317	0	0.780822	0.450805	Low
TCGA-EJ-7318	1	0.517808	1.61052	High
TCGA-EJ-7321	0	0.638356	0.46076	Low
TCGA-EJ-7325	0	1.46027	1.09912	High
TCGA-EJ-7327	0	0.479452	2.54002	High
TCGA-EJ-7330	0	0.523288	0.439303	Low
TCGA-EJ-7781	0	0.463014	0.711743	Low
TCGA-EJ-7782	0	0.958904	0.724321	Low
TCGA-EJ-7783	1	0.221918	0.913493	High
TCGA-EJ-7784	0	0.457534	1.40124	High
TCGA-EJ-7785	0	0.709589	0.440255	Low
TCGA-EJ-7786	0	0.216438	0.557952	Low
TCGA-EJ-7788	0	0.142466	3.68553	High
TCGA-EJ-7791	0	0.594521	0.656096	Low
TCGA-EJ-7792	0	1.4411	1.13066	High
TCGA-EJ-7793	0	0.312329	0.310663	Low
TCGA-EJ-7794	0	0.780822	0.666094	Low
TCGA-EJ-7797	0	0.512329	0.569397	Low
TCGA-EJ-8468	0	5.3726	2.91772	High
TCGA-EJ-8469	1	5.27397	3.99213	High
TCGA-EJ-8472	1	0.536986	12.4848	High
TCGA-EJ-8474	0	0.860274	4.37792	High
TCGA-EJ-A46B	0	0.443836	0.278104	Low
TCGA-EJ-A46D	0	0.353425	0.524958	Low
TCGA-EJ-A46E	0	1.43562	0.252152	Low
TCGA-EJ-A46F	1	0.589041	5.16899	High
TCGA-EJ-A46G	0	0.254795	4.41557	High
TCGA-EJ-A46H	0	0.627397	0.661589	Low
TCGA-EJ-A46I	0	1.83014	0.229819	Low
TCGA-EJ-A65B	0	1.46849	0.74893	Low
TCGA-EJ-A65D	0	1.07671	4.81824	High
TCGA-EJ-A65E	0	1.14247	3.44441	High
TCGA-EJ-A65F	1	0.205479	3.62381	High
TCGA-EJ-A65G	0	0.761644	0.48721	Low
TCGA-EJ-A65J	0	0.249315	1.1419	High
TCGA-EJ-A65M	0	0.630137	1.39534	High
TCGA-EJ-A6RA	1	0.967123	0.785273	Low
TCGA-EJ-A6RC	0	1.89863	0.818743	Low
TCGA-EJ-A7NF	0	0.591781	0.661761	Low
TCGA-EJ-A7NG	0	0.723288	0.768467	Low
TCGA-EJ-A7NH	0	0.471233	0.683094	Low
TCGA-EJ-A7NJ	0	0.539726	0.594338	Low
TCGA-EJ-A7NK	0	0.808219	0.401876	Low
TCGA-EJ-A7NM	0	0.350685	2.66366	High
TCGA-EJ-A7NN	1	0.539726	2.37214	High
TCGA-EJ-A8FN	0	0.556164	0.737494	Low
TCGA-EJ-A8FO	0	0.427397	0.479542	Low
TCGA-EJ-A8FP	1	0.320548	2.25025	High
TCGA-EJ-A8FS	1	0.591781	3.79048	High
TCGA-EJ-AB20	0	0.358904	1.4825	High
TCGA-EJ-AB27	0	0.39726	0.419798	Low
TCGA-FC-7708	0	0.0876712	0.509731	Low
TCGA-FC-A5OB	0	0.747945	6.10218	High
TCGA-FC-A66V	0	0.334247	0.538773	Low
TCGA-FC-A8O0	0	0.147945	0.902116	Low
TCGA-G9-6329	0	2.52877	0.656231	Low
TCGA-G9-6333	0	5.27397	0.416743	Low
TCGA-G9-6336	0	4.5726	0.791821	Low
TCGA-G9-6339	0	4.47671	0.572054	Low
TCGA-G9-6342	0	3.66575	0.526429	Low
TCGA-G9-6343	0	1.51781	0.314402	Low
TCGA-G9-6347	0	4.70685	0.290978	Low
TCGA-G9-6348	0	3.13425	1.26951	High
TCGA-G9-6351	0	3.32877	0.2209	Low
TCGA-G9-6353	0	2.32329	0.533431	Low
TCGA-G9-6354	0	4.11233	0.657843	Low
TCGA-G9-6356	0	2.73973	1.29726	High
TCGA-G9-6361	0	2.76164	2.28515	High
TCGA-G9-6362	0	2.25205	3.84611	High
TCGA-G9-6363	0	2.72055	0.0966811	Low
TCGA-G9-6364	0	2.30411	0.982858	High
TCGA-G9-6365	0	2.20274	0.750788	Low
TCGA-G9-6366	0	0.276712	0.583535	Low
TCGA-G9-6369	0	2.33151	0.452468	Low
TCGA-G9-6370	0	2.20822	0.727551	Low
TCGA-G9-6371	0	2.31781	0.597804	Low
TCGA-G9-6377	0	1.41918	0.669697	Low
TCGA-G9-6378	0	1.81918	0.301715	Low
TCGA-G9-6379	0	3.81644	1.36604	High
TCGA-G9-6384	0	1.06849	0.122315	Low
TCGA-G9-6385	0	0.975342	0.51059	Low
TCGA-G9-6496	0	2.77808	2.2165	High
TCGA-G9-6498	0	3.67671	0.37967	Low
TCGA-G9-6499	0	3.03836	0.352532	Low
TCGA-G9-7509	0	3.18904	0.55698	Low
TCGA-G9-7510	0	1.84658	0.406543	Low
TCGA-G9-7519	0	1.25205	0.645685	Low
TCGA-G9-7521	0	1.33425	0.37761	Low
TCGA-G9-7522	0	1.23836	0.416052	Low
TCGA-G9-7523	0	0.887671	2.22079	High
TCGA-G9-7525	0	1.40274	1.34027	High
TCGA-G9-A9S4	0	2.07397	1.88813	High
TCGA-G9-A9S7	0	1.76164	1.23148	High
TCGA-H9-7775	0	0.120548	0.95926	High
TCGA-H9-A6BX	0	1.56164	1.27106	High
TCGA-HC-7080	0	0.284932	1.71614	High
TCGA-HC-7742	0	0.309589	1.70864	High
TCGA-HC-7744	0	0.139726	0.580895	Low
TCGA-HC-7747	0	0.156164	1.46134	High
TCGA-HC-7817	0	0.0876712	2.51755	High
TCGA-HC-7821	0	0.153425	4.63763	High
TCGA-HC-8257	0	0.0794521	1.01256	High
TCGA-HC-8258	0	0.180822	0.221144	Low
TCGA-HC-8259	0	0.336986	0.731791	Low
TCGA-HC-8260	0	0.290411	0.611111	Low
TCGA-HC-8262	0	0.208219	1.2769	High
TCGA-HC-8265	0	0.191781	0.69485	Low
TCGA-HC-A632	0	0.167123	1.48087	High
TCGA-HC-A76W	0	0.583562	0.666348	Low
TCGA-HC-A76X	0	0.410959	0.407803	Low
TCGA-HC-A8D0	0	0.30137	0.86121	Low
TCGA-HC-A8D1	0	0.460274	0.660763	Low
TCGA-HC-A9TE	0	0.367123	2.1169	High
TCGA-HC-A9TH	0	0.808219	1.51071	High
TCGA-HI-7168	1	0.843836	6.2981	High
TCGA-HI-7169	0	5.33973	0.792807	Low
TCGA-HI-7170	0	4.87671	0.30628	Low
TCGA-J4-8198	0	0.268493	0.205355	Low
TCGA-J4-8200	0	0.536986	0.368041	Low
TCGA-J4-A67K	0	1.8137	0.606088	Low
TCGA-J4-A67L	0	1.41918	0.741518	Low
TCGA-J4-A67M	0	1.33699	1.44303	High
TCGA-J4-A67N	1	1.21096	1.84123	High
TCGA-J4-A67O	0	1.34521	0.233256	Low
TCGA-J4-A67Q	0	1.70959	1.26855	High
TCGA-J4-A67R	0	1.24384	0.732812	Low
TCGA-J4-A67S	0	1.43288	0.334625	Low
TCGA-J4-A67T	0	0.50137	0.451107	Low
TCGA-J4-A6G1	0	1.10959	0.731776	Low
TCGA-J4-A6G3	0	1.44658	2.38713	High
TCGA-J4-A6M7	0	0.764384	0.278882	Low
TCGA-J4-A83I	0	0.764384	0.970487	High
TCGA-J4-A83J	0	0.849315	0.0243863	Low
TCGA-J4-A83K	0	0.564384	0.459	Low
TCGA-J4-A83L	0	0.865753	0.336296	Low
TCGA-J4-A83M	0	1.19726	0.534604	Low
TCGA-J4-A83N	0	1.69041	0.354316	Low
TCGA-J4-AATV	0	0.980822	0.177551	Low
TCGA-J4-AATZ	0	0.216438	1.01913	High
TCGA-J4-AAU2	0	0.832877	0.161231	Low
TCGA-J9-A52B	0	0.232877	4.44123	High
TCGA-J9-A52C	0	0.487671	1.39182	High
TCGA-J9-A52D	0	0.580822	2.80937	High
TCGA-J9-A52E	0	0.243836	15.3586	High
TCGA-J9-A8CK	0	0.879452	0.829426	Low
TCGA-J9-A8CL	1	0.361644	5.31845	High
TCGA-J9-A8CM	1	0.942466	2.21206	High
TCGA-J9-A8CN	0	3.38904	0.136595	Low
TCGA-J9-A8CP	0	1.05753	4.96156	High
TCGA-KC-A4BL	1	0.528767	0.520636	Low
TCGA-KC-A4BN	0	4.9726	0.134313	Low
TCGA-KC-A4BR	0	2.8	0.282946	Low
TCGA-KC-A4BV	1	3.63836	4.10285	High
TCGA-KC-A7F3	0	1.82192	0.211558	Low
TCGA-KC-A7F5	0	0.249315	2.02737	High
TCGA-KC-A7F6	0	0.720548	0.840789	Low
TCGA-KC-A7FA	0	1.63836	0.909357	High
TCGA-KC-A7FD	0	0.739726	0.916776	High
TCGA-KC-A7FE	0	0.964384	0.488043	Low
TCGA-KK-A59V	0	7.83288	4.06838	High
TCGA-KK-A59Y	0	3.72329	1.06388	High
TCGA-KK-A59Z	0	5.14795	0.79166	Low
TCGA-KK-A5A1	0	6.47671	5.01732	High
TCGA-KK-A6DY	0	9.65479	0.896469	Low
TCGA-KK-A6E1	0	4.54521	0.290222	Low
TCGA-KK-A6E2	0	12.6137	0.619609	Low
TCGA-KK-A6E3	0	5.63288	0.727213	Low
TCGA-KK-A6E4	0	7.54247	0.398627	Low
TCGA-KK-A6E5	0	4.10411	1.33153	High
TCGA-KK-A6E6	0	9.44384	1.22087	High
TCGA-KK-A6E7	0	5.58904	2.37179	High
TCGA-KK-A6E8	0	4.84932	0.176449	Low
TCGA-KK-A7AQ	0	3.33425	1.77527	High
TCGA-KK-A7AU	0	0.567123	2.02703	High
TCGA-KK-A7AV	0	2.25205	0.918737	High
TCGA-KK-A7AW	1	0.558904	7.84735	High
TCGA-KK-A7AY	0	3.07945	2.03528	High
TCGA-KK-A7B0	0	1.66027	1.13322	High
TCGA-KK-A7B1	0	2.91233	1.05635	High
TCGA-KK-A7B2	0	1.89589	1.75599	High
TCGA-KK-A7B3	0	1.74521	7.42146	High
TCGA-KK-A7B4	1	1.74521	3.14049	High
TCGA-KK-A8I4	0	3.16438	4.17508	High
TCGA-KK-A8I5	0	6.99452	0.337853	Low
TCGA-KK-A8I6	0	1.83014	1.28427	High
TCGA-KK-A8I7	0	2.98082	1.2258	High
TCGA-KK-A8I8	0	2.12055	0.946411	High
TCGA-KK-A8I9	0	1.97534	1.22084	High
TCGA-KK-A8IA	0	3.94247	2.63439	High
TCGA-KK-A8IC	1	2.90411	0.620689	Low
TCGA-KK-A8ID	0	5.40548	3.34499	High
TCGA-KK-A8IF	1	1.77534	2.23415	High
TCGA-KK-A8IG	0	6.05753	1.37944	High
TCGA-KK-A8IH	0	4.47945	0.579231	Low
TCGA-KK-A8IJ	0	4.27123	0.880777	Low
TCGA-KK-A8IK	0	4.28219	0.604698	Low
TCGA-KK-A8IM	0	3.93973	2.4775	High
TCGA-M7-A71Y	0	0.432877	0.63034	Low
TCGA-M7-A71Z	0	0.572603	2.63354	High
TCGA-M7-A720	0	0.827397	0.130303	Low
TCGA-M7-A721	0	0.558904	0.44313	Low
TCGA-M7-A722	1	1.53151	16.8642	High
TCGA-M7-A723	0	0.169863	0.847557	Low
TCGA-M7-A724	0	1.32329	2.94416	High
TCGA-M7-A725	0	0.263014	1.71689	High
TCGA-MG-AAMC	0	0.473973	0.245833	Low
TCGA-QU-A6IL	0	0.265753	0.670995	Low
TCGA-QU-A6IM	0	3.41644	0.121549	Low
TCGA-QU-A6IN	0	9.55342	0.371451	Low
TCGA-QU-A6IO	0	3.93425	0.812361	Low
TCGA-QU-A6IP	0	7.17808	0.704575	Low
TCGA-SU-A7E7	0	0.306849	1.09352	High
TCGA-TP-A8TT	0	0.991781	0.0578369	Low
TCGA-TP-A8TV	0	0.682192	0.673617	Low
TCGA-V1-A8MF	0	3.43562	1.01432	High
TCGA-V1-A8MG	0	2.34795	1.56971	High
TCGA-V1-A8ML	0	1.2274	2.31479	High
TCGA-V1-A8MM	1	2.71233	9.25973	High
TCGA-V1-A8MU	0	3.83288	1.47569	High
TCGA-V1-A8WL	0	3.76712	0.660474	Low
TCGA-V1-A8WN	0	1.30411	0.562987	Low
TCGA-V1-A8WS	0	1.29863	0.867216	Low
TCGA-V1-A8WV	0	1.87945	7.47981	High
TCGA-V1-A8WW	0	0.287671	1.89248	High
TCGA-V1-A8X3	0	0.553425	3.5467	High
TCGA-V1-A9O5	1	0.339726	2.77156	High
TCGA-V1-A9O7	1	2.52329	1.44833	High
TCGA-V1-A9OA	0	1.74247	5.47714	High
TCGA-V1-A9OF	0	3.24384	1.34062	High
TCGA-V1-A9OH	0	3.43288	3.73623	High
TCGA-V1-A9OL	0	0.358904	1.27379	High
TCGA-V1-A9OQ	0	1.01644	0.219355	Low
TCGA-V1-A9OX	0	0.70137	0.478174	Low
TCGA-V1-A9OY	0	0.465753	1.16206	High
TCGA-V1-A9Z8	0	0.512329	0.858877	Low
TCGA-V1-A9Z9	0	0.808219	2.2138	High
TCGA-V1-A9ZG	0	3.06027	0.937776	High
TCGA-V1-A9ZI	1	0.235616	10.7694	High
TCGA-V1-A9ZK	0	2.87397	0.364902	Low
TCGA-VN-A88I	0	0.736986	4.98135	High
TCGA-VN-A88K	0	2.12603	0.4435	Low
TCGA-VN-A88L	0	1.07945	0.151437	Low
TCGA-VN-A88N	0	0.482192	2.23228	High
TCGA-VN-A88O	0	1.31781	0.580384	Low
TCGA-VN-A88P	0	2.51233	0.646074	Low
TCGA-VN-A88Q	0	2.74247	0.322283	Low
TCGA-VN-A88R	0	1.25753	2.73389	High
TCGA-VN-A943	0	0.361644	0.166863	Low
TCGA-VP-A872	0	8.91233	5.98179	High
TCGA-VP-A875	0	2.20548	5.22081	High
TCGA-VP-A876	0	7.05753	0.547431	Low
TCGA-VP-A878	0	0.268493	0.607171	Low
TCGA-VP-A87B	0	6.32603	2.65419	High
TCGA-VP-A87C	0	4.63014	3.48934	High
TCGA-VP-A87D	1	3.27123	4.27927	High
TCGA-VP-A87E	0	5.58082	0.130951	Low
TCGA-VP-A87H	0	1.81644	1.45478	High
TCGA-VP-A87J	0	3.55068	1.10339	High
TCGA-VP-A87K	1	1.29589	2.56941	High
TCGA-VP-AA1N	0	1.48493	0.36835	Low
TCGA-WW-A8ZI	0	0.482192	10.509	High
TCGA-X4-A8KQ	0	3.09863	2.92821	High
TCGA-X4-A8KS	0	2.31781	0.844477	Low
TCGA-XA-A8JR	0	0.326027	0.105964	Low
TCGA-XJ-A83F	0	2.08767	0.363224	Low
TCGA-XJ-A83G	0	3.16986	0.619763	Low
TCGA-XJ-A83H	0	3.50685	0.440089	Low
TCGA-XJ-A9DI	0	4.00274	0.860131	Low
TCGA-XJ-A9DK	0	0.753425	0.961983	High
TCGA-XJ-A9DQ	0	0.249315	0.204042	Low
TCGA-XJ-A9DX	0	2.16438	0.700229	Low
TCGA-XK-AAIR	0	2.66301	4.82528	High
TCGA-XK-AAIV	0	2.62466	2.15849	High
TCGA-XK-AAIW	0	2.66301	1.79083	High
TCGA-XK-AAJ3	0	2.37808	5.54517	High
TCGA-XK-AAJA	0	2.54795	3.09576	High
TCGA-XK-AAJP	0	2.43562	2.86882	High
TCGA-XK-AAJR	1	0.358904	1.27926	High
TCGA-XK-AAJT	0	3.08493	0.927854	High
TCGA-XK-AAJU	0	3.30411	0.434212	Low
TCGA-XK-AAK1	0	1.68219	0.708766	Low
TCGA-XQ-A8TB	0	2.10959	1.95404	High
TCGA-Y6-A8TL	0	2.12329	0.516468	Low
TCGA-Y6-A9XI	0	1.4411	0.78051	Low
TCGA-YJ-A8SW	1	0.405479	1.5747	High
TCGA-YL-A8HJ	0	4.4137	1.17254	High
TCGA-YL-A8HK	1	3.76986	0.411635	Low
TCGA-YL-A8HL	0	3.2137	1.45209	High
TCGA-YL-A8HM	0	3.07945	7.24523	High
TCGA-YL-A8HO	0	2.92603	0.949219	High
TCGA-YL-A8S8	1	1.86027	3.61332	High
TCGA-YL-A8S9	0	5.04658	0.411994	Low
TCGA-YL-A8SA	0	1.40274	0.52188	Low
TCGA-YL-A8SB	0	3.79178	0.924641	High
TCGA-YL-A8SC	0	3.45479	10.2159	High
TCGA-YL-A8SI	0	3.89863	0.360503	Low
TCGA-YL-A8SJ	1	2.06027	12.5012	High
TCGA-YL-A8SK	0	3.16438	0.427659	Low
TCGA-YL-A8SL	0	2.1863	4.66678	High
TCGA-YL-A8SO	0	8.89589	2.22027	High
TCGA-YL-A8SP	0	5.94521	1.23994	High
TCGA-YL-A8SQ	1	0.90137	2.05428	High
TCGA-YL-A8SR	0	0.583562	0.799891	Low
TCGA-YL-A9WH	0	1.16986	4.61867	High
TCGA-YL-A9WI	0	3.44932	9.14979	High
TCGA-YL-A9WK	1	2.76438	0.975858	High
TCGA-YL-A9WL	1	2.0274	8.21004	High
TCGA-YL-A9WX	1	4.12603	0.547883	Low
TCGA-YL-A9WY	1	2.09589	5.6143	High
TCGA-ZG-A8QZ	0	0.843836	1.20718	High
TCGA-ZG-A9L1	0	3.14247	1.67494	High
TCGA-ZG-A9L2	1	0.493151	2.59093	High
TCGA-ZG-A9L4	0	3.03562	0.725017	Low
TCGA-ZG-A9L5	0	2.33973	5.43056	High
TCGA-ZG-A9L6	1	1.81918	1.12621	High
TCGA-ZG-A9L9	0	0.139726	6.85956	High
TCGA-ZG-A9LB	0	1.32877	0.614765	Low
TCGA-ZG-A9LM	0	0.331507	1.29586	High
TCGA-ZG-A9LN	0	0.315068	0.99897	High
TCGA-ZG-A9LS	0	0.578082	1.89907	High
TCGA-ZG-A9LU	0	1.50411	0.493702	Low
TCGA-ZG-A9LY	0	0.786301	0.853292	Low
TCGA-ZG-A9LZ	1	0.849315	0.932237	High
TCGA-ZG-A9M4	0	0.610959	3.23562	High
TCGA-ZG-A9MC	0	1.1726	1.62097	High
TCGA-ZG-A9N3	0	0.668493	0.349934	Low
TCGA-ZG-A9ND	0	0.715068	0.302531	Low
TCGA-ZG-A9NI	0	0.361644	1.49116	High

## Sheet: Table 5
Supplementary Table 5: TIDE result
Patient	No benefits	Responder	TIDE	IFNG	MSI Expr Sig	Merck18	CD274	CD8	CTL.flag	Dysfunction	Exclusion	MDSC	CAF	TAM M2
TCGA-HI-7168	FALSE	FALSE	2.4	0.28	0.5	0.06	-0.67	-0.69	FALSE	-1.34	2.4	0.13	0.23	0
TCGA-EJ-AB20	FALSE	FALSE	2.37	0.53	0.62	0.58	-0.59	0.2	FALSE	-0.89	2.37	0.11	0.24	0.01
TCGA-YL-A8SJ	FALSE	FALSE	2.36	0.07	0.51	0.06	-0.91	-0.7	FALSE	-1.4	2.36	0.13	0.22	0.02
TCGA-J9-A52E	FALSE	FALSE	2.34	0.86	0.42	0.53	-0.79	0.32	FALSE	-1.06	2.34	0.14	0.21	0.01
TCGA-VN-A88I	FALSE	FALSE	2.3	0.13	0.57	0.36	-0.71	-0.09	FALSE	-0.9	2.3	0.11	0.25	0
TCGA-J9-A8CK	FALSE	FALSE	2.29	0.21	0.59	0.13	-0.91	-0.51	FALSE	-1.2	2.29	0.13	0.22	0.01
TCGA-G9-7523	FALSE	FALSE	2.26	0.74	0.59	0.67	-0.53	-0.05	FALSE	-1	2.26	0.09	0.26	0
TCGA-HI-7169	FALSE	FALSE	2.24	-0.01	0.62	0.17	-0.79	-0.39	FALSE	-0.87	2.24	0.11	0.22	0.01
TCGA-EJ-5525	FALSE	FALSE	2.23	0.41	0.48	0.11	-0.77	-0.82	FALSE	-1.76	2.23	0.13	0.2	0.02
TCGA-J9-A8CM	FALSE	FALSE	2.22	0.42	0.61	0.29	-0.87	-0.54	FALSE	-1.31	2.22	0.12	0.2	0.02
TCGA-G9-6365	FALSE	FALSE	2.21	0.61	0.65	0.33	-0.78	-0.22	FALSE	-1.32	2.21	0.12	0.21	0.01
TCGA-ZG-A9NI	FALSE	FALSE	2.2	0.2	0.69	0.13	-0.9	-0.7	FALSE	-1.25	2.2	0.12	0.2	0.01
TCGA-ZG-A9L2	FALSE	FALSE	2.2	0.72	0.62	0.52	-0.7	-0.2	FALSE	-1.1	2.2	0.11	0.22	0.01
TCGA-ZG-A9L9	FALSE	FALSE	2.18	0.97	0.61	0.59	-0.72	-0.16	FALSE	-1.16	2.18	0.12	0.21	0
TCGA-ZG-A9L1	FALSE	FALSE	2.18	0	0.66	-0.16	-1.09	-0.69	FALSE	-1.48	2.18	0.13	0.19	0.01
TCGA-G9-6361	FALSE	FALSE	2.17	0.24	0.65	0.12	-0.81	-0.53	FALSE	-1.38	2.17	0.12	0.2	0.02
TCGA-V1-A9OA	FALSE	FALSE	2.13	0.65	0.59	0.3	-0.72	-0.31	FALSE	-1.21	2.13	0.11	0.2	0.01
TCGA-4L-AA1F	FALSE	FALSE	2.12	1.32	0.36	0.81	-0.52	-0.18	FALSE	-0.93	2.12	0.08	0.27	-0.02
TCGA-ZG-A9L4	FALSE	FALSE	2.11	0.58	0.6	0.29	-0.84	-0.38	FALSE	-1.27	2.11	0.12	0.21	0
TCGA-H9-A6BX	FALSE	FALSE	2.1	0.64	0.62	0.47	-0.61	-0.35	FALSE	-0.98	2.1	0.1	0.23	0
TCGA-YL-A8SB	FALSE	FALSE	2.09	0.17	0.66	0.22	-0.85	-0.44	FALSE	-1.31	2.09	0.11	0.2	0.01
TCGA-V1-A9Z8	FALSE	FALSE	2.09	0.31	0.63	0.3	-0.88	-0.35	FALSE	-1.25	2.09	0.11	0.19	0.01
TCGA-VN-A88L	FALSE	FALSE	2.08	0.39	0.62	0.08	-0.87	-0.45	FALSE	-1.39	2.08	0.12	0.19	0.01
TCGA-FC-A8O0	FALSE	FALSE	2.08	0.12	0.71	-0.01	-0.38	-0.92	FALSE	-1.28	2.08	0.11	0.18	0.02
TCGA-XQ-A8TB	FALSE	FALSE	2.08	0.51	0.61	0.18	-0.82	-0.39	FALSE	-1.42	2.08	0.12	0.2	0
TCGA-KC-A7FE	FALSE	FALSE	2.08	0.35	0.67	0.23	-0.64	-0.56	FALSE	-1.19	2.08	0.1	0.21	0.01
TCGA-G9-6378	FALSE	FALSE	2.08	0.61	0.69	0.29	-0.69	-0.49	FALSE	-1.28	2.08	0.1	0.2	0.01
TCGA-KC-A4BR	FALSE	FALSE	2.07	0.34	0.65	0.19	-0.32	-0.53	FALSE	-1.1	2.07	0.11	0.22	-0.01
TCGA-HC-7742	FALSE	FALSE	2.06	0.48	0.6	0.14	-0.89	-0.48	FALSE	-1.44	2.06	0.12	0.19	0.01
TCGA-HC-A76W	FALSE	FALSE	2.05	0.5	0.55	0.32	-0.68	-0.63	FALSE	-1.25	2.05	0.11	0.2	0
TCGA-G9-6364	FALSE	FALSE	2.04	0.72	0.6	0.26	-0.82	-0.2	FALSE	-1.37	2.04	0.1	0.21	0.01
TCGA-2A-A8VV	FALSE	FALSE	2.04	0.14	0.68	-0.01	-0.96	-0.58	FALSE	-1.55	2.04	0.12	0.16	0.02
TCGA-YL-A8SP	FALSE	FALSE	2.04	-0.02	0.58	-0.19	-0.93	-0.63	FALSE	-1.65	2.04	0.14	0.14	0.03
TCGA-HI-7170	FALSE	FALSE	2.03	0.65	0.61	0.5	-0.67	-0.24	FALSE	-1.01	2.03	0.11	0.22	-0.01
TCGA-J9-A8CL	FALSE	FALSE	2.03	0.87	0.63	0.47	-0.68	-0.47	FALSE	-1.26	2.03	0.11	0.2	0
TCGA-G9-7525	FALSE	FALSE	2.03	0.08	0.7	0.12	-0.91	-0.6	FALSE	-1.33	2.03	0.11	0.18	0.02
TCGA-KK-A7B1	FALSE	FALSE	2.02	0.23	0.59	0.12	-0.85	-0.55	FALSE	-1.33	2.02	0.12	0.18	0.01
TCGA-EJ-8474	FALSE	FALSE	2.02	0.41	0.72	0.19	-0.82	-0.55	FALSE	-1.57	2.02	0.12	0.18	0.01
TCGA-EJ-7791	FALSE	FALSE	2.02	0.53	0.63	0.34	-0.63	-0.36	FALSE	-1.21	2.02	0.1	0.21	0
TCGA-G9-6353	FALSE	FALSE	2.01	0.03	0.7	0.09	-0.93	-0.43	FALSE	-1.15	2.01	0.11	0.18	0.01
TCGA-EJ-7788	FALSE	FALSE	2.01	0.49	0.64	0.29	-0.85	-0.47	FALSE	-1.54	2.01	0.11	0.18	0.02
TCGA-YL-A8SO	FALSE	FALSE	2.01	0.12	0.6	0.03	-0.91	-0.62	FALSE	-1.3	2.01	0.12	0.16	0.02
TCGA-J4-8198	FALSE	FALSE	2.01	0.42	0.64	0.21	-0.67	-0.57	FALSE	-1.51	2.01	0.11	0.18	0.02
TCGA-V1-A9ZG	FALSE	FALSE	2.01	0.29	0.59	0.25	-0.73	-0.65	FALSE	-1.26	2.01	0.11	0.19	0.01
TCGA-YL-A8HJ	FALSE	FALSE	2.01	0.78	0.59	0.55	-0.58	-0.04	FALSE	-1.09	2.01	0.09	0.22	0
TCGA-J4-A67Q	FALSE	FALSE	2.01	0.32	0.67	0.41	-0.85	-0.5	FALSE	-0.88	2.01	0.1	0.19	0.01
TCGA-EJ-7327	FALSE	FALSE	2	0.71	0.57	0.36	-0.81	-0.37	FALSE	-1.34	2	0.11	0.19	0.01
TCGA-2A-A8VX	FALSE	FALSE	2	-0.05	0.77	-0.18	-0.94	-0.62	FALSE	-1.64	2	0.13	0.14	0.02
TCGA-G9-6329	FALSE	FALSE	1.99	0.74	0.63	0.47	-0.76	-0.03	FALSE	-1.16	1.99	0.11	0.18	0.01
TCGA-V1-A8ML	FALSE	FALSE	1.99	0.41	0.74	0.16	-0.6	-0.47	FALSE	-1.38	1.99	0.11	0.17	0.01
TCGA-V1-A9OH	FALSE	FALSE	1.99	0.48	0.7	0.23	-0.83	-0.41	FALSE	-1.4	1.99	0.12	0.17	0.01
TCGA-KC-A4BV	FALSE	FALSE	1.99	1.12	0.64	0.6	-0.71	-0.02	FALSE	-1.26	1.99	0.11	0.19	0.01
TCGA-HC-A8D0	FALSE	FALSE	1.98	0.43	0.65	0.38	-0.72	-0.1	FALSE	-1.28	1.98	0.11	0.18	0.01
TCGA-KK-A8IG	FALSE	FALSE	1.98	0.52	0.66	0.28	-0.72	-0.29	FALSE	-1.26	1.98	0.1	0.2	0
TCGA-V1-A9Z9	FALSE	FALSE	1.98	0.44	0.68	0.23	-0.73	-0.53	FALSE	-1.29	1.98	0.11	0.18	0.01
TCGA-ZG-A9L6	FALSE	FALSE	1.98	0.47	0.6	0.38	-0.64	-0.53	FALSE	-1.11	1.98	0.09	0.2	0.01
TCGA-J4-A6M7	FALSE	FALSE	1.98	0.09	0.69	-0.05	-0.87	-0.55	FALSE	-1.59	1.98	0.12	0.16	0.02
TCGA-EJ-5504	FALSE	FALSE	1.97	0.69	0.67	0.29	-0.69	-0.53	FALSE	-1.51	1.97	0.1	0.19	0.01
TCGA-KK-A6E6	FALSE	FALSE	1.97	0.77	0.69	0.37	-0.82	-0.09	FALSE	-1.4	1.97	0.11	0.19	0
TCGA-YL-A8S8	FALSE	FALSE	1.97	0.53	0.6	0.16	-0.72	-0.5	FALSE	-1.37	1.97	0.13	0.17	0
TCGA-V1-A9O7	FALSE	FALSE	1.97	0.6	0.58	0.37	-0.63	-0.23	FALSE	-1.16	1.97	0.11	0.21	-0.01
TCGA-J4-A83K	FALSE	FALSE	1.96	0.22	0.69	0.09	-0.84	-0.5	FALSE	-1.36	1.96	0.11	0.17	0.01
TCGA-J9-A52C	FALSE	FALSE	1.96	0.78	0.65	0.67	-0.59	0.09	FALSE	-0.98	1.96	0.1	0.22	-0.01
TCGA-YL-A9WK	FALSE	FALSE	1.96	0.65	0.63	0.41	-0.59	-0.19	FALSE	-1.29	1.96	0.1	0.18	0.01
TCGA-CH-5769	FALSE	FALSE	1.96	0.79	0.7	0.31	-0.79	-0.46	FALSE	-1.54	1.96	0.13	0.17	0
TCGA-J4-A67O	FALSE	FALSE	1.96	0.36	0.77	0.32	-0.7	-0.58	FALSE	-0.96	1.96	0.11	0.17	0.01
TCGA-X4-A8KQ	FALSE	FALSE	1.96	0.53	0.62	0.22	-0.94	-0.38	FALSE	-1.18	1.96	0.11	0.19	0
TCGA-G9-6385	FALSE	FALSE	1.95	0.36	0.7	0.22	-0.77	-0.44	FALSE	-1.26	1.95	0.11	0.18	0.01
TCGA-G9-6347	FALSE	FALSE	1.95	0.45	0.71	0.67	-0.75	-0.08	FALSE	-0.63	1.95	0.1	0.19	0
TCGA-EJ-8472	FALSE	FALSE	1.95	0.31	0.72	0.03	-0.84	-0.53	FALSE	-1.56	1.95	0.12	0.17	0.01
TCGA-XK-AAJT	FALSE	FALSE	1.95	0.79	0.66	0.41	-0.6	-0.39	FALSE	-1.07	1.95	0.1	0.19	0
TCGA-EJ-A7NG	FALSE	FALSE	1.95	0.2	0.67	0.14	-0.8	-0.55	FALSE	-1.22	1.95	0.1	0.2	0
TCGA-XK-AAJ3	FALSE	FALSE	1.95	0.31	0.73	0.06	-0.58	-0.37	FALSE	-1.31	1.95	0.12	0.16	0.02
TCGA-EJ-5501	FALSE	FALSE	1.94	0.54	0.64	0.29	-0.68	-0.29	FALSE	-1.28	1.94	0.12	0.17	0
TCGA-V1-A9ZI	FALSE	FALSE	1.94	0.44	0.47	0.29	-0.94	-0.5	FALSE	-1.23	1.94	0.11	0.17	0.02
TCGA-YL-A9WH	FALSE	FALSE	1.94	0.67	0.69	0.23	-0.87	-0.8	FALSE	-1.5	1.94	0.14	0.14	0.01
TCGA-ZG-A8QZ	FALSE	FALSE	1.94	0.83	0.67	0.48	-0.63	-0.27	FALSE	-1.22	1.94	0.11	0.19	0
TCGA-XJ-A9DQ	FALSE	FALSE	1.94	0.06	0.69	0.09	-0.74	-0.3	FALSE	-1.31	1.94	0.11	0.16	0.02
TCGA-G9-6363	FALSE	FALSE	1.94	0.79	0.8	0.28	-0.85	-0.37	FALSE	-1.78	1.94	0.12	0.16	0.01
TCGA-KK-A5A1	FALSE	FALSE	1.94	0.67	0.72	0.35	-0.53	-0.49	FALSE	-1.62	1.94	0.12	0.15	0.02
TCGA-ZG-A9L5	FALSE	FALSE	1.94	0.24	0.67	0.14	-0.64	-0.72	FALSE	-1.6	1.94	0.13	0.15	0.02
TCGA-M7-A71Y	FALSE	FALSE	1.93	0.33	0.74	0.25	-0.68	-0.18	FALSE	-1.2	1.93	0.11	0.17	0.01
TCGA-J9-A52B	FALSE	FALSE	1.93	0.95	0.65	0.51	-0.75	0.23	FALSE	-1.05	1.93	0.12	0.16	0.01
TCGA-G9-7509	FALSE	FALSE	1.92	0.25	0.7	0.08	-0.82	-0.44	FALSE	-1.44	1.92	0.11	0.17	0.01
TCGA-V1-A8MG	FALSE	FALSE	1.92	0.79	0.66	0.48	-0.69	-0.09	FALSE	-1.26	1.92	0.11	0.17	0.01
TCGA-2A-AAYU	FALSE	FALSE	1.92	0.25	0.69	0	-1	-0.42	FALSE	-1.49	1.92	0.11	0.16	0.01
TCGA-XJ-A83F	FALSE	FALSE	1.92	0.04	0.67	-0.06	-1.04	-0.72	FALSE	-1.41	1.92	0.12	0.15	0.02
TCGA-G9-6496	FALSE	FALSE	1.92	0.37	0.56	0.08	-0.89	-0.67	FALSE	-1.3	1.92	0.12	0.15	0.02
TCGA-V1-A8X3	FALSE	FALSE	1.92	0.75	0.71	0.33	-0.72	-0.42	FALSE	-1.35	1.92	0.11	0.18	0
TCGA-CH-5763	FALSE	FALSE	1.92	0.32	0.7	0.28	-0.48	-0.22	FALSE	-1.32	1.92	0.1	0.22	-0.02
TCGA-EJ-7115	FALSE	FALSE	1.92	0.23	0.65	0.18	-0.8	-0.44	FALSE	-1.25	1.92	0.1	0.18	0.01
TCGA-XK-AAJR	FALSE	FALSE	1.92	0.08	0.64	0.08	-0.8	-0.69	FALSE	-1.36	1.92	0.11	0.16	0.02
TCGA-YL-A8HK	FALSE	FALSE	1.92	0.76	0.51	0.36	-0.82	-0.2	FALSE	-1.24	1.92	0.11	0.19	0
TCGA-Y6-A8TL	FALSE	FALSE	1.91	0.22	0.75	0.15	-0.72	-0.48	FALSE	-1.39	1.91	0.11	0.17	0.01
TCGA-FC-7708	FALSE	FALSE	1.91	0.73	0.61	0.49	-0.71	-0.08	FALSE	-1.23	1.91	0.1	0.21	-0.01
TCGA-YL-A8SI	FALSE	FALSE	1.91	0.44	0.73	0.23	-0.68	-0.34	FALSE	-1.27	1.91	0.1	0.19	0
TCGA-KK-A59Z	FALSE	FALSE	1.91	0.51	0.52	0.3	-0.61	-0.54	FALSE	-1.17	1.91	0.1	0.19	0
TCGA-EJ-5542	FALSE	FALSE	1.91	0.58	0.67	0.25	-0.75	-0.4	FALSE	-1.62	1.91	0.1	0.18	0.01
TCGA-KK-A8IC	FALSE	FALSE	1.91	0.53	0.58	0.3	-0.85	-0.38	FALSE	-1.22	1.91	0.11	0.19	-0.01
TCGA-G9-6348	FALSE	FALSE	1.91	0.76	0.7	0.45	-0.76	-0.05	FALSE	-1.29	1.91	0.11	0.19	0
TCGA-H9-7775	FALSE	FALSE	1.91	0.23	0.67	0.03	-0.89	-0.64	FALSE	-1.48	1.91	0.1	0.18	0.01
TCGA-ZG-A9LB	FALSE	FALSE	1.91	0.67	0.71	0.46	0.44	-0.11	FALSE	-1.24	1.91	0.13	0.16	0
TCGA-J4-A83L	FALSE	FALSE	1.91	0.38	0.74	0.1	-0.55	-0.76	FALSE	-1.37	1.91	0.1	0.19	0
TCGA-XJ-A9DK	FALSE	FALSE	1.9	0.2	0.7	0.26	-0.66	-0.1	FALSE	-1.29	1.9	0.11	0.17	0.01
TCGA-ZG-A9LM	FALSE	FALSE	1.9	0.76	0.63	0.29	-0.77	-0.46	FALSE	-1.38	1.9	0.1	0.18	0
TCGA-CH-5761	FALSE	FALSE	1.9	0.35	0.55	0.06	-0.72	-0.77	FALSE	-1.6	1.9	0.13	0.15	0
TCGA-EJ-7317	FALSE	FALSE	1.89	0.06	0.76	-0.04	-0.78	-0.77	FALSE	-1.39	1.89	0.11	0.16	0.02
TCGA-J9-A8CP	FALSE	FALSE	1.89	0.3	0.63	0.16	-0.27	-0.71	FALSE	-1.23	1.89	0.11	0.17	0.01
TCGA-EJ-A65B	FALSE	FALSE	1.89	0.04	0.72	0.1	-0.9	-0.63	FALSE	-1.1	1.89	0.11	0.16	0.02
TCGA-CH-5752	FALSE	FALSE	1.89	0.37	0.68	0.03	-0.89	-0.49	FALSE	-1.72	1.89	0.13	0.15	0.01
TCGA-KK-A7AQ	FALSE	FALSE	1.89	0.48	0.64	0.23	-0.86	-0.54	FALSE	-1.01	1.89	0.12	0.14	0.02
TCGA-KK-A8I5	FALSE	FALSE	1.89	0.4	0.66	0.11	-0.96	-0.67	FALSE	-1.43	1.89	0.11	0.18	0
TCGA-VN-A88K	FALSE	FALSE	1.89	0.38	0.61	0.18	-0.71	-0.48	FALSE	-1.39	1.89	0.12	0.16	0.01
TCGA-EJ-A65D	FALSE	FALSE	1.88	-0.21	0.78	-0.24	-1.03	-0.47	FALSE	-1.52	1.88	0.15	0.08	0.04
TCGA-2A-A8W3	FALSE	FALSE	1.88	0.47	0.67	0.11	-0.79	-0.42	FALSE	-1.49	1.88	0.12	0.15	0.01
TCGA-V1-A9OY	FALSE	FALSE	1.88	0.63	0.66	0.38	-0.81	-0.03	FALSE	-1.22	1.88	0.11	0.17	0.01
TCGA-EJ-A8FO	FALSE	FALSE	1.88	0.3	0.7	0.08	-0.8	-0.49	FALSE	-1.37	1.88	0.11	0.17	0.01
TCGA-EJ-7792	FALSE	FALSE	1.88	0.63	0.61	0.5	-0.59	-0.39	FALSE	-1.15	1.88	0.08	0.21	0
TCGA-EJ-5495	FALSE	FALSE	1.87	1.16	0.56	0.65	-0.49	0.01	FALSE	-1.31	1.87	0.09	0.2	0
TCGA-EJ-A46D	FALSE	FALSE	1.87	0.17	0.72	0.15	-0.88	-0.22	FALSE	-1.33	1.87	0.11	0.16	0.02
TCGA-ZG-A9LS	FALSE	FALSE	1.87	1.06	0.59	0.72	-0.6	0.04	FALSE	-0.98	1.87	0.09	0.2	0
TCGA-EJ-A7NH	FALSE	FALSE	1.87	0.38	0.65	0.22	-0.77	-0.22	FALSE	-1.21	1.87	0.1	0.16	0.02
TCGA-EJ-5498	FALSE	FALSE	1.87	0.8	0.67	0.43	-0.53	-0.05	FALSE	-1.31	1.87	0.09	0.2	0
TCGA-G9-6356	FALSE	FALSE	1.87	1.02	0.61	0.62	-0.61	0.16	FALSE	-1.16	1.87	0.1	0.18	0
TCGA-KC-A7F6	FALSE	FALSE	1.87	0.25	0.66	0.21	-0.82	-0.21	FALSE	-1.34	1.87	0.12	0.15	0.01
TCGA-HC-A9TH	FALSE	FALSE	1.86	1.29	0.64	0.62	-0.64	-0.51	FALSE	-1.41	1.86	0.12	0.17	-0.01
TCGA-KK-A7AY	FALSE	FALSE	1.86	0.56	0.76	0.23	-0.94	-0.41	FALSE	-1.35	1.86	0.12	0.14	0.02
TCGA-G9-A9S4	FALSE	FALSE	1.86	0.15	0.66	-0.04	-0.95	-0.57	FALSE	-1.46	1.86	0.14	0.12	0.02
TCGA-G9-6351	FALSE	FALSE	1.86	0.16	0.72	0.11	-0.84	-0.21	FALSE	-1.4	1.86	0.11	0.17	0.01
TCGA-EJ-A46I	FALSE	FALSE	1.86	0.47	0.7	0.26	-0.66	-0.33	FALSE	-1.2	1.86	0.1	0.17	0.01
TCGA-V1-A8MU	FALSE	FALSE	1.85	0.68	0.65	0.56	-0.67	0.11	FALSE	-1.07	1.85	0.1	0.18	0
TCGA-YL-A8SL	FALSE	FALSE	1.85	0.18	0.67	0.02	-1.06	-0.8	FALSE	-1.6	1.85	0.14	0.11	0.02
TCGA-EJ-A7NK	FALSE	FALSE	1.85	0.39	0.7	0.16	-0.81	-0.47	FALSE	-1.16	1.85	0.1	0.17	0
TCGA-EJ-5499	FALSE	FALSE	1.85	0.99	0.7	0.53	-0.6	-0.16	FALSE	-1.49	1.85	0.12	0.15	0.01
TCGA-G9-6370	FALSE	FALSE	1.85	0.43	0.7	0.37	-0.48	-0.08	FALSE	-1.12	1.85	0.09	0.19	0
TCGA-CH-5771	FALSE	FALSE	1.85	0.68	0.59	0.51	-0.64	-0.31	FALSE	-0.96	1.85	0.08	0.21	-0.01
TCGA-QU-A6IP	FALSE	FALSE	1.85	0.24	0.75	0.15	-0.91	-0.39	FALSE	-1.28	1.85	0.11	0.16	0.01
TCGA-HC-7817	FALSE	FALSE	1.85	0.64	0.68	0.48	-0.51	-0.11	FALSE	-1.22	1.85	0.1	0.19	-0.01
TCGA-EJ-5518	FALSE	FALSE	1.84	0.62	0.68	0.31	-0.85	-0.54	FALSE	-1.32	1.84	0.1	0.18	0
TCGA-G9-7519	FALSE	FALSE	1.84	0.23	0.79	0.01	-0.82	-0.42	FALSE	-1.3	1.84	0.1	0.18	0.01
TCGA-HC-A76X	FALSE	FALSE	1.84	-0.05	0.75	-0.12	-0.91	-0.43	FALSE	-1.67	1.84	0.12	0.13	0.02
TCGA-EJ-A46B	FALSE	FALSE	1.84	0.11	0.76	0.04	-0.83	-0.55	FALSE	-1.3	1.84	0.1	0.16	0.02
TCGA-EJ-7793	FALSE	FALSE	1.84	0.27	0.75	0.12	-0.8	-0.35	FALSE	-1.45	1.84	0.1	0.16	0.02
TCGA-EJ-5524	FALSE	FALSE	1.84	1.03	0.65	0.57	-0.61	-0.06	FALSE	-1.48	1.84	0.09	0.19	0
TCGA-EJ-5530	FALSE	FALSE	1.84	0.37	0.63	0.15	-0.86	-0.5	FALSE	-1.46	1.84	0.1	0.17	0.01
TCGA-EJ-5512	FALSE	FALSE	1.84	0.62	0.76	0.25	-0.63	-0.3	FALSE	-1.52	1.84	0.11	0.16	0.01
TCGA-YL-A8SQ	FALSE	FALSE	1.84	0.58	0.62	0.33	-0.42	-0.5	FALSE	-1.33	1.84	0.11	0.15	0.02
TCGA-M7-A721	FALSE	FALSE	1.84	0.49	0.68	0.24	-0.75	-0.42	FALSE	-1.29	1.84	0.1	0.16	0.01
TCGA-YL-A9WL	FALSE	FALSE	1.84	0.49	0.61	0	-1.02	-0.43	FALSE	-1.48	1.84	0.13	0.12	0.02
TCGA-G9-7510	FALSE	FALSE	1.84	0.71	0.65	0.32	-0.68	-0.52	FALSE	-1.16	1.84	0.1	0.19	0
TCGA-KK-A8I8	FALSE	FALSE	1.84	0.81	0.69	0.31	-0.98	-0.25	FALSE	-1.57	1.84	0.12	0.13	0.02
TCGA-EJ-7330	FALSE	FALSE	1.84	0.43	0.63	0.25	-0.56	-0.34	FALSE	-1.27	1.84	0.1	0.19	0
TCGA-V1-A9ZK	FALSE	FALSE	1.83	0.34	0.69	0.18	-0.72	-0.43	FALSE	-1.35	1.83	0.1	0.16	0.01
TCGA-EJ-8469	FALSE	FALSE	1.83	0.7	0.7	0.19	-0.68	-0.41	FALSE	-1.75	1.83	0.13	0.13	0.01
TCGA-VP-A872	FALSE	FALSE	1.83	0.41	0.54	0.43	-0.84	-0.37	FALSE	-0.99	1.83	0.1	0.18	0
TCGA-J4-A67R	FALSE	FALSE	1.83	0.49	0.7	0.42	-0.82	-0.4	FALSE	-0.9	1.83	0.11	0.16	0.01
TCGA-V1-A8WN	FALSE	FALSE	1.83	0.82	0.71	0.4	-0.57	-0.18	FALSE	-1.39	1.83	0.1	0.17	0
TCGA-KK-A8IM	FALSE	FALSE	1.83	0.72	0.63	0.39	-0.75	-0.11	FALSE	-1.3	1.83	0.1	0.17	0
TCGA-ZG-A9LY	FALSE	FALSE	1.83	0.36	0.61	0.25	-0.82	-0.19	FALSE	-1.29	1.83	0.1	0.18	0
TCGA-KC-A7F3	FALSE	FALSE	1.83	0.22	0.75	0.07	-0.73	-0.32	FALSE	-1.42	1.83	0.12	0.15	0.01
TCGA-EJ-5511	FALSE	FALSE	1.83	0.38	0.63	0.1	-0.76	-0.66	FALSE	-1.48	1.83	0.1	0.17	0.01
TCGA-HC-8257	FALSE	FALSE	1.83	0.72	0.7	0.44	-0.57	-0.02	FALSE	-1.43	1.83	0.11	0.15	0.02
TCGA-EJ-A6RC	FALSE	FALSE	1.82	0.59	0.66	0.53	-0.67	-0.2	FALSE	-0.97	1.82	0.09	0.18	0
TCGA-KK-A6E3	FALSE	FALSE	1.82	0.77	0.78	0.58	-0.7	-0.28	FALSE	-1	1.82	0.1	0.17	0.01
TCGA-G9-6342	FALSE	FALSE	1.82	0.39	0.66	0.18	-0.95	-0.4	FALSE	-1.38	1.82	0.11	0.16	0.01
TCGA-KK-A7B3	FALSE	FALSE	1.82	0.78	0.56	0.58	-0.73	-0.11	FALSE	-1.09	1.82	0.1	0.17	0.01
TCGA-G9-6336	FALSE	FALSE	1.82	0.27	0.7	0.15	-0.76	-0.34	FALSE	-1.29	1.82	0.11	0.17	0
TCGA-KK-A7B4	FALSE	FALSE	1.82	0.84	0.61	0.42	-0.91	-0.12	FALSE	-1.34	1.82	0.12	0.14	0.01
TCGA-HC-7821	FALSE	FALSE	1.82	1.09	0.52	0.52	-0.24	-0.44	FALSE	-1.22	1.82	0.09	0.19	0
TCGA-KK-A8IA	FALSE	FALSE	1.81	0.81	0.69	0.19	-0.9	-0.78	FALSE	-1.63	1.81	0.12	0.13	0.01
TCGA-X4-A8KS	FALSE	FALSE	1.81	0.34	0.67	0.32	-0.78	-0.19	FALSE	-1.19	1.81	0.11	0.15	0.01
TCGA-EJ-5515	FALSE	FALSE	1.81	0.72	0.77	0.25	-0.69	-0.21	FALSE	-1.58	1.81	0.09	0.18	0
TCGA-EJ-A46H	FALSE	FALSE	1.81	0.2	0.57	0.46	-0.61	0.01	FALSE	-0.85	1.81	0.08	0.21	-0.01
TCGA-G9-6343	FALSE	FALSE	1.81	0.11	0.73	0.09	-0.84	-0.55	FALSE	-1.16	1.81	0.1	0.15	0.02
TCGA-EJ-7786	FALSE	FALSE	1.81	0.41	0.76	0.14	-0.68	-0.55	FALSE	-1.43	1.81	0.1	0.17	0.01
TCGA-J4-A67M	FALSE	FALSE	1.81	0.35	0.72	0.5	-0.81	-0.05	FALSE	-0.89	1.81	0.1	0.17	0.01
TCGA-M7-A71Z	FALSE	FALSE	1.81	-0.17	0.76	-0.18	-0.96	-0.84	FALSE	-1.43	1.81	0.13	0.1	0.03
TCGA-EJ-5527	FALSE	FALSE	1.81	0.75	0.63	0.47	-0.59	-0.17	FALSE	-1.48	1.81	0.09	0.19	0
TCGA-KC-A4BL	FALSE	FALSE	1.81	0.66	0.65	0.47	-0.59	-0.19	FALSE	-1.12	1.81	0.1	0.18	-0.01
TCGA-HC-A8D1	FALSE	FALSE	1.81	1.03	0.71	0.52	-0.6	-0.1	FALSE	-1.27	1.81	0.1	0.18	0
TCGA-EJ-A46G	FALSE	FALSE	1.81	0.86	0.57	0.39	-0.55	-0.49	FALSE	-1.27	1.81	0.11	0.16	0
TCGA-EJ-7782	FALSE	FALSE	1.81	0.65	0.66	0.27	-0.78	-0.87	FALSE	-1.32	1.81	0.11	0.16	0.01
TCGA-VP-A87D	FALSE	FALSE	1.81	0.3	0.68	0.05	-0.91	-0.52	FALSE	-1.53	1.81	0.12	0.14	0.02
TCGA-EJ-A8FP	FALSE	FALSE	1.81	0.47	0.66	0.37	-0.65	-0.21	FALSE	-1.16	1.81	0.09	0.18	0
TCGA-KK-A6E7	FALSE	FALSE	1.81	0.14	0.77	0.02	-0.96	-0.89	FALSE	-1.42	1.81	0.13	0.13	0.02
TCGA-EJ-7318	FALSE	FALSE	1.81	0.89	0.74	0.41	-0.81	-0.37	FALSE	-1.16	1.81	0.11	0.15	0.01
TCGA-YL-A8HO	FALSE	FALSE	1.81	0.71	0.63	0.56	-0.61	-0.18	FALSE	-1.01	1.81	0.09	0.18	0.01
TCGA-V1-A8WV	FALSE	FALSE	1.81	0.83	0.44	0.53	-0.79	-0.02	FALSE	-1.25	1.81	0.12	0.14	0
TCGA-HC-8260	FALSE	FALSE	1.8	0.81	0.71	0.3	-0.69	-0.39	FALSE	-1.36	1.8	0.1	0.16	0.01
TCGA-EJ-5497	FALSE	FALSE	1.8	0.46	0.69	0.26	-0.67	-0.17	FALSE	-1.52	1.8	0.1	0.17	0.01
TCGA-V1-A8WS	FALSE	FALSE	1.8	0.43	0.65	0.1	-0.87	-0.55	FALSE	-1.61	1.8	0.12	0.13	0.02
TCGA-YL-A8SK	FALSE	FALSE	1.8	0.77	0.65	0.51	-0.55	0.08	FALSE	-1.06	1.8	0.1	0.18	-0.01
TCGA-M7-A720	FALSE	FALSE	1.8	0.22	0.72	0.15	-0.73	-0.36	FALSE	-1.2	1.8	0.1	0.17	0.01
TCGA-EJ-A65F	FALSE	FALSE	1.8	0.59	0.69	0.41	-0.61	-0.03	FALSE	-1.41	1.8	0.1	0.16	0.01
TCGA-M7-A723	FALSE	FALSE	1.8	1.32	0.73	0.71	-0.55	0.12	FALSE	-1.09	1.8	0.09	0.18	0
TCGA-EJ-7312	FALSE	FALSE	1.8	0.15	0.76	0.09	-0.95	-0.45	FALSE	-1.33	1.8	0.11	0.14	0.02
TCGA-EJ-5532	FALSE	FALSE	1.8	0.48	0.72	0.15	-0.64	-0.78	FALSE	-1.52	1.8	0.1	0.16	0.01
TCGA-EJ-A46F	FALSE	FALSE	1.8	0.15	0.75	-0.06	-0.95	-0.27	FALSE	-1.5	1.8	0.13	0.09	0.04
TCGA-VP-A87H	FALSE	FALSE	1.79	0.44	0.71	0.19	-0.76	-0.56	FALSE	-1.32	1.79	0.12	0.14	0
TCGA-G9-6371	FALSE	FALSE	1.79	0.59	0.73	0.29	-0.82	-0.36	FALSE	-1.47	1.79	0.11	0.14	0.01
TCGA-HC-A632	FALSE	FALSE	1.79	0.84	0.61	0.58	-0.68	-0.17	FALSE	-1.29	1.79	0.1	0.16	0.01
TCGA-EJ-7783	FALSE	FALSE	1.79	0.4	0.62	0.3	-0.65	-0.18	FALSE	-1.35	1.79	0.1	0.17	0
TCGA-CH-5746	FALSE	FALSE	1.79	0.24	0.73	0	-0.82	-0.48	FALSE	-1.57	1.79	0.11	0.15	0.01
TCGA-J4-8200	FALSE	FALSE	1.79	0.48	0.77	0.15	-0.72	-0.69	FALSE	-1.52	1.79	0.09	0.18	0
TCGA-EJ-A7NM	FALSE	FALSE	1.79	1.03	0.6	0.64	-0.83	0.17	FALSE	-1.14	1.79	0.11	0.15	0.01
TCGA-EJ-5526	FALSE	FALSE	1.79	0.64	0.64	0.35	-0.47	-0.34	FALSE	-1.55	1.79	0.09	0.18	0
TCGA-CH-5740	FALSE	FALSE	1.79	0.86	0.79	0.44	-0.7	-0.1	FALSE	-1.53	1.79	0.12	0.14	0.01
TCGA-EJ-7314	FALSE	FALSE	1.79	0.4	0.7	0.13	-0.76	-0.31	FALSE	-1.44	1.79	0.12	0.15	0
TCGA-YL-A9WI	FALSE	FALSE	1.79	0.61	0.73	0.14	-0.8	-0.72	FALSE	-1.51	1.79	0.13	0.13	0.01
TCGA-HC-7744	FALSE	FALSE	1.78	0.13	0.72	0.03	-0.98	-0.72	FALSE	-1.66	1.78	0.12	0.13	0.01
TCGA-G9-6369	FALSE	FALSE	1.78	0.12	0.75	0.01	-0.58	-0.75	FALSE	-1.38	1.78	0.12	0.14	0.01
TCGA-KC-A7FA	FALSE	FALSE	1.78	0.73	0.64	0.3	-0.9	-0.41	FALSE	-1.35	1.78	0.11	0.16	0
TCGA-V1-A9OQ	FALSE	FALSE	1.78	0.36	0.77	0.31	-0.87	-0.19	FALSE	-1.36	1.78	0.1	0.14	0.02
TCGA-G9-7522	FALSE	FALSE	1.78	0.62	0.67	0.32	-0.81	-0.2	FALSE	-1.31	1.78	0.09	0.18	0
TCGA-EJ-5503	FALSE	FALSE	1.78	0.35	0.67	0.34	-0.74	-0.16	FALSE	-1.09	1.78	0.09	0.18	0
TCGA-V1-A9OL	FALSE	FALSE	1.78	0.71	0.64	0.45	-0.64	-0.27	FALSE	-1.35	1.78	0.12	0.14	0.01
TCGA-FC-A66V	FALSE	FALSE	1.78	0.35	0.8	0.24	-0.94	-0.25	FALSE	-0.98	1.78	0.1	0.15	0.01
TCGA-XA-A8JR	FALSE	FALSE	1.78	0.75	0.77	0.26	-0.63	-0.6	FALSE	-1.3	1.78	0.1	0.18	-0.01
TCGA-XK-AAIR	FALSE	FALSE	1.78	0.49	0.68	0.36	-0.76	-0.13	FALSE	-1.3	1.78	0.09	0.17	0.01
TCGA-VN-A88P	FALSE	FALSE	1.78	0.65	0.7	0.26	-0.66	-0.37	FALSE	-1.36	1.78	0.1	0.17	0.01
TCGA-2A-A8VL	FALSE	FALSE	1.77	0.36	0.76	0.09	-0.75	-0.45	FALSE	-1.38	1.77	0.1	0.15	0.01
TCGA-EJ-A65M	FALSE	FALSE	1.77	0.58	0.78	0.38	-0.8	-0.18	FALSE	-1.37	1.77	0.11	0.14	0.02
TCGA-EJ-5509	FALSE	FALSE	1.77	0.7	0.65	0.44	-0.53	-0.3	FALSE	-1.11	1.77	0.09	0.17	0
TCGA-KK-A8I7	FALSE	FALSE	1.77	0.7	0.6	0.37	-0.71	-0.28	FALSE	-1.15	1.77	0.1	0.17	0
TCGA-EJ-5521	FALSE	FALSE	1.76	0.49	0.68	0.25	-0.86	-0.3	FALSE	-1.27	1.76	0.1	0.16	0.01
TCGA-YL-A9WY	FALSE	FALSE	1.76	1.15	0.54	0.8	-0.6	-0.02	FALSE	-1.12	1.76	0.09	0.18	-0.01
TCGA-HC-8262	FALSE	FALSE	1.76	0.67	0.71	0.23	-0.8	-0.08	FALSE	-1.44	1.76	0.12	0.14	0.01
TCGA-V1-A8WW	FALSE	FALSE	1.76	0.79	0.61	0.32	-0.82	-0.67	FALSE	-1.2	1.76	0.12	0.15	-0.01
TCGA-EJ-5510	FALSE	FALSE	1.76	0.83	0.67	0.56	-0.69	-0.07	FALSE	-1.23	1.76	0.1	0.17	0
TCGA-EJ-A6RA	FALSE	FALSE	1.76	0.49	0.75	0.3	-0.78	-0.17	FALSE	-1.2	1.76	0.11	0.14	0.01
TCGA-V1-A8MM	FALSE	FALSE	1.76	0.98	0.66	0.53	-0.69	-0.24	FALSE	-1.2	1.76	0.1	0.15	0.01
TCGA-KK-A8IF	FALSE	FALSE	1.76	0.29	0.68	-0.07	-0.75	-0.88	FALSE	-1.61	1.76	0.12	0.12	0.02
TCGA-YJ-A8SW	FALSE	FALSE	1.76	0.28	0.75	0.02	-0.79	-0.76	FALSE	-1.54	1.76	0.12	0.14	0.01
TCGA-KK-A6E4	FALSE	FALSE	1.76	0.7	0.77	0.26	-0.81	-0.41	FALSE	-1.36	1.76	0.12	0.12	0.02
TCGA-G9-6384	FALSE	FALSE	1.76	1.04	0.64	0.47	-0.61	-0.12	FALSE	-1.32	1.76	0.1	0.18	0
TCGA-KK-A8I6	FALSE	FALSE	1.76	0.56	0.68	0.17	-0.79	-0.45	FALSE	-1.43	1.76	0.11	0.14	0.01
TCGA-VN-A88R	FALSE	FALSE	1.75	0.39	0.74	0.1	-0.54	-0.84	FALSE	-1.32	1.75	0.11	0.13	0.02
TCGA-KK-A8I9	FALSE	FALSE	1.75	0.52	0.58	0.41	-0.26	-0.2	FALSE	-1.09	1.75	0.11	0.17	-0.02
TCGA-EJ-7325	FALSE	FALSE	1.75	-0.04	0.75	-0.01	-0.92	-0.65	FALSE	-1.1	1.75	0.11	0.12	0.02
TCGA-M7-A722	FALSE	FALSE	1.75	0.03	0.82	0.02	-0.69	-0.82	FALSE	-1.35	1.75	0.13	0.09	0.04
TCGA-CH-5739	FALSE	FALSE	1.75	0.99	0.67	0.43	-0.71	-0.3	FALSE	-1.45	1.75	0.1	0.18	-0.01
TCGA-EJ-5494	FALSE	FALSE	1.75	0.86	0.66	0.42	-0.43	0.04	FALSE	-1.24	1.75	0.1	0.16	0
TCGA-EJ-7785	FALSE	FALSE	1.75	0.59	0.61	0.35	-0.63	-0.1	FALSE	-1.26	1.75	0.09	0.19	0
TCGA-CH-5794	FALSE	FALSE	1.75	0.42	0.67	0.15	-0.89	-0.19	FALSE	-1.39	1.75	0.12	0.14	0
TCGA-VP-A878	FALSE	FALSE	1.75	0.39	0.61	0.31	-0.59	-0.28	FALSE	-1.14	1.75	0.1	0.17	0
TCGA-CH-5765	FALSE	FALSE	1.75	0.21	0.7	-0.03	-0.87	-0.79	FALSE	-1.71	1.75	0.11	0.14	0.01
TCGA-HC-8259	FALSE	FALSE	1.75	0.51	0.74	0.09	-0.95	-0.42	FALSE	-1.54	1.75	0.11	0.13	0.02
TCGA-VP-A876	FALSE	FALSE	1.75	0.64	0.71	0.12	-0.98	-0.26	FALSE	-1.67	1.75	0.13	0.11	0.02
TCGA-EJ-5517	FALSE	FALSE	1.74	0.65	0.72	0.38	-0.67	-0.22	FALSE	-1.52	1.74	0.09	0.17	0
TCGA-EJ-A46E	FALSE	FALSE	1.74	0.26	0.7	0.24	-0.52	-0.11	FALSE	-1.11	1.74	0.1	0.18	-0.01
TCGA-VP-AA1N	FALSE	FALSE	1.74	0.77	0.7	0.42	-0.72	-0.19	FALSE	-1.25	1.74	0.1	0.17	0
TCGA-KC-A7F5	FALSE	FALSE	1.74	0.35	0.78	-0.02	-0.85	-0.87	FALSE	-1.53	1.74	0.13	0.1	0.02
TCGA-J4-AATV	FALSE	FALSE	1.74	0.26	0.66	0.26	-0.71	-0.53	FALSE	-1.03	1.74	0.09	0.19	-0.02
TCGA-KK-A59Y	FALSE	FALSE	1.74	0.39	0.68	0.15	-1.01	-0.41	FALSE	-1.41	1.74	0.12	0.13	0.01
TCGA-CH-5772	FALSE	FALSE	1.74	0.95	0.76	0.34	-0.55	-0.46	FALSE	-1.65	1.74	0.11	0.15	0
TCGA-EJ-A65E	FALSE	FALSE	1.74	0.5	0.79	0.16	-0.87	-0.55	FALSE	-1.54	1.74	0.11	0.14	0.01
TCGA-J4-A83I	FALSE	FALSE	1.73	1.08	0.62	0.46	-0.61	-0.29	FALSE	-1.35	1.73	0.1	0.16	0
TCGA-CH-5791	FALSE	FALSE	1.73	0.62	0.66	0.18	-0.79	-0.76	FALSE	-1.49	1.73	0.1	0.15	0.01
TCGA-EJ-7315	FALSE	FALSE	1.73	0.83	0.54	0.66	-0.81	0.13	FALSE	-1.1	1.73	0.09	0.17	0
TCGA-EJ-5522	FALSE	FALSE	1.73	1.04	0.68	0.51	-0.52	-0.13	FALSE	-1.52	1.73	0.1	0.16	0
TCGA-G9-6333	FALSE	FALSE	1.73	1.05	0.73	0.45	-0.53	-0.38	FALSE	-1.2	1.73	0.1	0.17	-0.01
TCGA-CH-5788	FALSE	FALSE	1.73	0.42	0.7	-0.06	-0.7	-0.94	FALSE	-1.67	1.73	0.12	0.12	0.01
TCGA-EJ-A7NF	FALSE	FALSE	1.73	0.59	0.77	0.11	-0.88	-0.42	FALSE	-1.49	1.73	0.12	0.12	0.02
TCGA-EJ-5516	FALSE	FALSE	1.73	1.24	0.67	0.55	-0.47	-0.22	FALSE	-1.53	1.73	0.09	0.19	-0.01
TCGA-QU-A6IN	FALSE	FALSE	1.73	-0.2	0.76	-0.01	-0.79	-0.51	FALSE	-1.22	1.73	0.13	0.1	0.03
TCGA-G9-6498	FALSE	FALSE	1.72	0.54	0.57	0.56	-0.39	0.06	FALSE	-1	1.72	0.1	0.18	-0.01
TCGA-EJ-5519	FALSE	FALSE	1.72	0.37	0.63	0.14	-0.87	-0.65	FALSE	-1.38	1.72	0.1	0.15	0.01
TCGA-EJ-A65G	FALSE	FALSE	1.72	0.22	0.84	-0.06	-0.82	-0.71	FALSE	-1.57	1.72	0.1	0.14	0.02
TCGA-G9-6339	FALSE	FALSE	1.72	0.8	0.75	0.39	-0.83	-0.11	FALSE	-1.32	1.72	0.11	0.14	0
TCGA-KK-A6E5	FALSE	FALSE	1.72	0.71	0.74	0.36	-0.66	-0.46	FALSE	-1.28	1.72	0.1	0.15	0.01
TCGA-G9-6377	FALSE	FALSE	1.72	0.79	0.64	0.41	-0.62	-0.15	FALSE	-1.28	1.72	0.11	0.16	-0.01
TCGA-2A-A8VO	FALSE	FALSE	1.72	0.5	0.75	0.16	-0.76	-0.51	FALSE	-1.36	1.72	0.1	0.16	0
TCGA-V1-A9OX	FALSE	FALSE	1.72	0.42	0.7	0.35	-0.79	-0.13	FALSE	-1.09	1.72	0.1	0.15	0
TCGA-XK-AAJU	FALSE	FALSE	1.72	0.4	0.7	0.37	-0.67	-0.07	FALSE	-1.17	1.72	0.1	0.16	0
TCGA-EJ-7125	FALSE	FALSE	1.72	0.72	0.74	0.33	-0.72	-0.45	FALSE	-1.37	1.72	0.09	0.16	0
TCGA-EJ-5496	FALSE	FALSE	1.71	0.51	0.76	0.17	-0.79	-0.22	FALSE	-1.65	1.71	0.11	0.14	0.01
TCGA-KK-A6E2	FALSE	FALSE	1.71	0.62	0.72	0.24	-0.9	-0.44	FALSE	-1.57	1.71	0.11	0.12	0.02
TCGA-YL-A8HL	FALSE	FALSE	1.71	0.43	0.64	-0.05	-1.05	-0.5	FALSE	-1.54	1.71	0.11	0.14	0.01
TCGA-EJ-7797	FALSE	FALSE	1.71	0.78	0.64	0.31	-0.7	-0.27	FALSE	-1.39	1.71	0.1	0.15	0
TCGA-CH-5762	FALSE	FALSE	1.71	0.84	0.66	0.53	-0.55	-0.08	FALSE	-1.42	1.71	0.1	0.17	-0.01
TCGA-EJ-7794	FALSE	FALSE	1.71	0.46	0.67	0.3	-0.67	-0.42	FALSE	-1.26	1.71	0.09	0.18	-0.01
TCGA-J4-A67K	FALSE	FALSE	1.71	0.76	0.77	0.53	-0.76	-0.06	FALSE	-1.19	1.71	0.11	0.12	0.01
TCGA-XJ-A9DX	FALSE	FALSE	1.71	0.27	0.73	0.14	-0.49	-0.7	FALSE	-1.35	1.71	0.11	0.13	0.02
TCGA-ZG-A9N3	FALSE	FALSE	1.7	0.88	0.49	0.45	-0.75	-0.21	FALSE	-1.36	1.7	0.14	0.11	0
TCGA-J4-A83N	FALSE	FALSE	1.7	0.49	0.75	0.15	-0.98	-0.53	FALSE	-1.44	1.7	0.11	0.14	0.01
TCGA-EJ-5514	FALSE	FALSE	1.7	0.84	0.64	0.4	-0.55	-0.58	FALSE	-1.59	1.7	0.09	0.17	0
TCGA-G9-6362	FALSE	FALSE	1.7	0.79	0.58	0.28	-0.55	-0.38	FALSE	-1.52	1.7	0.11	0.14	0.01
TCGA-VP-A87B	FALSE	FALSE	1.7	0.23	0.63	0.09	-0.62	-0.69	FALSE	-1.21	1.7	0.11	0.13	0.02
TCGA-CH-5741	FALSE	FALSE	1.7	0.28	0.76	0	-0.92	-0.12	FALSE	-1.61	1.7	0.11	0.13	0.02
TCGA-MG-AAMC	FALSE	FALSE	1.69	0.53	0.74	0.1	-0.91	-0.46	FALSE	-1.55	1.69	0.12	0.12	0.01
TCGA-XJ-A83G	FALSE	FALSE	1.69	0.35	0.76	0.11	-0.87	-0.51	FALSE	-1.37	1.69	0.11	0.12	0.02
TCGA-KK-A8IJ	FALSE	FALSE	1.69	0.14	0.74	-0.04	-0.79	-0.74	FALSE	-1.41	1.69	0.1	0.16	0
TCGA-TP-A8TV	FALSE	FALSE	1.69	0.14	0.76	0.03	-0.79	-0.73	FALSE	-1.48	1.69	0.12	0.11	0.02
TCGA-EJ-5505	FALSE	FALSE	1.69	0.34	0.78	0.15	-0.59	-0.34	FALSE	-1.62	1.69	0.1	0.14	0.02
TCGA-KK-A7B2	FALSE	FALSE	1.69	1.02	0.66	0.74	-0.65	0.06	FALSE	-0.88	1.69	0.09	0.17	0
TCGA-VP-A875	FALSE	FALSE	1.69	0.2	0.68	-0.08	-0.92	-0.95	FALSE	-1.66	1.69	0.12	0.11	0.02
TCGA-G9-A9S7	FALSE	FALSE	1.68	0.54	0.73	0.28	-0.88	-0.23	FALSE	-1.47	1.68	0.12	0.11	0.01
TCGA-SU-A7E7	FALSE	FALSE	1.68	1.07	0.66	0.54	-0.52	-0.16	FALSE	-1.25	1.68	0.1	0.17	-0.01
TCGA-V1-A8WL	FALSE	FALSE	1.68	0.87	0.69	0.47	-0.61	-0.14	FALSE	-1.21	1.68	0.09	0.17	0
TCGA-KK-A6E8	FALSE	FALSE	1.68	0.04	0.81	0	-0.86	-0.63	FALSE	-1.64	1.68	0.11	0.11	0.03
TCGA-YL-A9WX	FALSE	FALSE	1.68	0.5	0.61	0.41	-0.63	-0.04	FALSE	-1.13	1.68	0.09	0.18	-0.01
TCGA-J4-A67L	FALSE	FALSE	1.68	0.9	0.76	0.58	-0.83	-0.01	FALSE	-1.13	1.68	0.1	0.14	0.01
TCGA-YL-A8SR	FALSE	FALSE	1.68	0.36	0.63	0.16	-0.58	-0.57	FALSE	-1.44	1.68	0.1	0.14	0.01
TCGA-EJ-7784	FALSE	FALSE	1.68	0.77	0.71	0.26	-0.79	-0.44	FALSE	-1.57	1.68	0.11	0.13	0.01
TCGA-VP-A87J	FALSE	FALSE	1.68	0.46	0.7	0.05	-1.01	-0.74	FALSE	-1.49	1.68	0.1	0.15	0
TCGA-J4-AAU2	FALSE	FALSE	1.67	0.45	0.77	0.29	-0.77	-0.39	FALSE	-1.32	1.67	0.1	0.14	0.01
TCGA-CH-5768	FALSE	FALSE	1.67	0.51	0.73	0.16	-0.72	-0.36	FALSE	-1.65	1.67	0.11	0.13	0.01
TCGA-EJ-7123	FALSE	FALSE	1.67	0.26	0.71	0.06	-0.74	-0.62	FALSE	-1.44	1.67	0.1	0.14	0.01
TCGA-G9-6379	FALSE	FALSE	1.67	0.68	0.65	0.71	-0.82	-0.07	FALSE	-0.7	1.67	0.1	0.14	0.01
TCGA-CH-5764	FALSE	FALSE	1.67	0.9	0.69	0.43	-0.61	0.06	FALSE	-1.5	1.67	0.1	0.15	0
TCGA-2A-AAYF	FALSE	FALSE	1.67	0.33	0.8	0.03	-0.76	-0.61	FALSE	-1.5	1.67	0.1	0.14	0.01
TCGA-CH-5767	FALSE	FALSE	1.67	0.18	0.8	-0.06	-0.7	-0.8	FALSE	-1.58	1.67	0.1	0.15	0
TCGA-EJ-5507	FALSE	FALSE	1.67	1.38	0.64	0.51	-0.41	-0.21	FALSE	-1.55	1.67	0.1	0.15	0
TCGA-KK-A7B0	FALSE	FALSE	1.67	0.49	0.69	0.58	-0.77	-0.14	FALSE	-0.69	1.67	0.1	0.14	0.01
TCGA-EJ-A8FN	FALSE	FALSE	1.66	0.65	0.79	0.37	-0.72	-0.3	FALSE	-1.23	1.66	0.08	0.16	0.01
TCGA-VP-A87K	FALSE	FALSE	1.66	0.66	0.62	0.25	-0.85	-0.07	FALSE	-1.44	1.66	0.12	0.11	0.02
TCGA-EJ-7781	FALSE	FALSE	1.66	0.59	0.66	0.33	-0.69	-0.29	FALSE	-1.37	1.66	0.09	0.16	0
TCGA-EJ-5531	FALSE	FALSE	1.66	0.53	0.69	0.52	-0.6	0.1	FALSE	-1.22	1.66	0.09	0.17	0
TCGA-G9-6354	FALSE	FALSE	1.66	0.69	0.75	0.23	-0.88	-0.15	FALSE	-1.37	1.66	0.11	0.13	0.01
TCGA-EJ-5506	FALSE	FALSE	1.66	0.89	0.73	0.34	-0.67	-0.34	FALSE	-1.47	1.66	0.1	0.16	0
TCGA-VN-A88N	FALSE	FALSE	1.66	0.57	0.77	0.12	-0.94	-0.41	FALSE	-1.49	1.66	0.11	0.13	0.01
TCGA-XJ-A83H	FALSE	FALSE	1.65	0.58	0.75	0.21	-0.75	-0.32	FALSE	-1.32	1.65	0.11	0.15	-0.01
TCGA-VN-A88Q	FALSE	FALSE	1.65	0.33	0.63	0.07	-0.89	-0.53	FALSE	-1.46	1.65	0.11	0.14	0
TCGA-G9-6499	FALSE	FALSE	1.65	0.31	0.76	0.2	-0.55	-0.26	FALSE	-1.41	1.65	0.1	0.14	0
TCGA-EJ-7218	FALSE	FALSE	1.65	0.64	0.75	0.19	-0.7	-0.83	FALSE	-1.3	1.65	0.1	0.13	0.01
TCGA-J4-A67S	FALSE	FALSE	1.65	0.51	0.75	0.4	-0.81	-0.08	FALSE	-1.06	1.65	0.11	0.12	0.01
TCGA-J4-A67T	FALSE	FALSE	1.65	0.71	0.68	0.29	-0.41	-0.22	FALSE	-1.29	1.65	0.1	0.17	-0.01
TCGA-ZG-A9LU	FALSE	FALSE	1.65	0.84	0.64	0.54	-0.56	-0.16	FALSE	-0.96	1.65	0.11	0.14	-0.01
TCGA-J4-A83M	FALSE	FALSE	1.65	0.74	0.71	0.41	-0.8	-0.15	FALSE	-1.21	1.65	0.1	0.15	0
TCGA-ZG-A9LZ	FALSE	FALSE	1.64	1.29	0.71	0.54	-0.66	-0.31	FALSE	-1.43	1.64	0.11	0.14	-0.01
TCGA-CH-5792	FALSE	FALSE	1.64	0.96	0.57	0.63	-0.53	-0.05	FALSE	-0.97	1.64	0.08	0.19	-0.01
TCGA-CH-5745	FALSE	FALSE	1.64	0.83	0.67	0.58	-0.53	-0.12	FALSE	-1.14	1.64	0.08	0.18	-0.01
TCGA-V1-A9O5	FALSE	FALSE	1.64	1.26	0.5	0.71	-0.57	-0.03	FALSE	-1.29	1.64	0.11	0.14	-0.01
TCGA-EJ-5502	FALSE	FALSE	1.64	0.67	0.63	0.39	-0.69	-0.36	FALSE	-1.15	1.64	0.09	0.18	-0.01
TCGA-ZG-A9ND	FALSE	FALSE	1.64	0.42	0.74	0.15	-0.66	-0.35	FALSE	-1.42	1.64	0.12	0.12	0.01
TCGA-G9-6366	FALSE	FALSE	1.64	0.79	0.75	0.32	-0.88	-0.33	FALSE	-1.46	1.64	0.1	0.14	0.01
TCGA-HC-8258	FALSE	FALSE	1.64	0.65	0.75	0.39	-0.6	-0.34	FALSE	-1.17	1.64	0.1	0.15	0
TCGA-HC-7747	FALSE	FALSE	1.64	1.1	0.72	0.65	-0.51	0.02	FALSE	-1.18	1.64	0.09	0.16	0
TCGA-EJ-AB27	FALSE	FALSE	1.63	0.83	0.75	0.47	-0.68	-0.2	FALSE	-1.17	1.63	0.1	0.15	0
TCGA-XK-AAJP	FALSE	FALSE	1.63	0.68	0.72	0.14	-0.75	-0.71	FALSE	-1.42	1.63	0.11	0.12	0.01
TCGA-J4-A6G3	FALSE	FALSE	1.63	1.05	0.61	0.63	-0.47	0.15	FALSE	-1.18	1.63	0.11	0.16	-0.02
TCGA-QU-A6IL	FALSE	FALSE	1.63	0.07	0.77	0.21	-0.81	-0.43	FALSE	-1.12	1.63	0.12	0.11	0.01
TCGA-J4-AATZ	FALSE	FALSE	1.63	0.64	0.7	0.25	-0.14	-0.54	FALSE	-1.48	1.63	0.11	0.13	0
TCGA-KK-A8IH	FALSE	FALSE	1.62	0.89	0.62	0.39	-0.82	-0.61	FALSE	-1.33	1.62	0.11	0.14	0
TCGA-EJ-8468	FALSE	FALSE	1.62	0.68	0.69	0.36	-0.59	-0.25	FALSE	-1.31	1.62	0.07	0.18	-0.01
TCGA-KC-A7FD	FALSE	FALSE	1.61	0.3	0.69	0.05	-0.7	-0.62	FALSE	-1.55	1.61	0.12	0.12	0
TCGA-M7-A725	FALSE	FALSE	1.61	0.81	0.63	0.15	-0.79	-0.74	FALSE	-1.57	1.61	0.12	0.13	-0.01
TCGA-EJ-A65J	FALSE	FALSE	1.61	0.59	0.68	0.11	-0.8	-0.82	FALSE	-1.48	1.61	0.09	0.15	0.01
TCGA-KK-A6E1	FALSE	FALSE	1.61	0.68	0.64	0.21	-0.84	-0.74	FALSE	-1.5	1.61	0.12	0.12	-0.01
TCGA-KK-A8IK	FALSE	FALSE	1.61	-0.16	0.62	-0.27	-0.88	-0.95	FALSE	-1.69	1.61	0.13	0.07	0.03
TCGA-EJ-5508	FALSE	FALSE	1.61	0.78	0.64	0.51	-0.6	-0.03	FALSE	-1.48	1.61	0.09	0.16	0
TCGA-KC-A4BN	FALSE	FALSE	1.6	0.5	0.74	0.17	-0.61	-0.31	FALSE	-1.44	1.6	0.11	0.14	-0.01
TCGA-YL-A8S9	FALSE	FALSE	1.6	0	0.78	-0.23	-0.9	-0.98	FALSE	-1.83	1.6	0.12	0.09	0.03
TCGA-KK-A6DY	FALSE	FALSE	1.6	0.95	0.65	0.45	-0.67	-0.17	FALSE	-1.37	1.6	0.1	0.16	-0.01
TCGA-Y6-A9XI	FALSE	FALSE	1.6	0.24	0.71	0.08	-0.9	-0.64	FALSE	-1.44	1.6	0.1	0.12	0.02
TCGA-FC-A5OB	FALSE	FALSE	1.59	0.07	0.86	-0.18	-1	-1.03	FALSE	-1.92	1.59	0.11	0.1	0.03
TCGA-J9-A8CN	FALSE	FALSE	1.59	0.06	0.78	0.04	-0.72	-0.61	FALSE	-1.42	1.59	0.1	0.13	0
TCGA-2A-AAYO	FALSE	FALSE	1.59	0.96	0.72	0.65	-0.6	-0.1	FALSE	-1.1	1.59	0.09	0.16	0
TCGA-CH-5738	FALSE	FALSE	1.59	0.59	0.67	0.39	-0.63	-0.2	FALSE	-1.25	1.59	0.08	0.18	-0.02
TCGA-EJ-7321	FALSE	FALSE	1.58	1.11	0.74	0.56	-0.66	-0.12	FALSE	-1.46	1.58	0.1	0.13	0
TCGA-QU-A6IO	FALSE	FALSE	1.57	0.26	0.75	0.42	-0.77	-0.21	FALSE	-0.85	1.57	0.1	0.11	0.02
TCGA-HC-A9TE	FALSE	FALSE	1.57	1.04	0.47	0.69	-0.56	-0.13	FALSE	-1.02	1.57	0.08	0.16	0
TCGA-CH-5737	FALSE	FALSE	1.57	0.43	0.75	0.15	-0.12	-0.77	FALSE	-1.4	1.57	0.1	0.13	0.01
TCGA-CH-5790	FALSE	FALSE	1.56	0.4	0.63	0.06	-0.82	-0.5	FALSE	-1.57	1.56	0.09	0.14	0
TCGA-2A-A8VT	FALSE	FALSE	1.56	0.83	0.61	0.35	-0.65	-0.11	FALSE	-1.43	1.56	0.11	0.13	0
TCGA-WW-A8ZI	FALSE	FALSE	1.56	0.65	0.7	0.26	-0.62	-0.49	FALSE	-1.5	1.56	0.1	0.12	0.01
TCGA-CH-5789	FALSE	FALSE	1.56	0.25	0.7	0.18	-0.71	-0.36	FALSE	-1.35	1.56	0.08	0.17	-0.01
TCGA-XK-AAK1	FALSE	FALSE	1.55	0.44	0.82	0.29	-0.5	-0.36	FALSE	-1.35	1.55	0.1	0.11	0.02
TCGA-J4-A67N	FALSE	FALSE	1.55	0.5	0.69	0.39	-0.36	0.06	FALSE	-1.04	1.55	0.1	0.12	0.01
TCGA-KK-A8ID	FALSE	FALSE	1.55	1.15	0.77	0.34	-0.66	-0.54	FALSE	-1.59	1.55	0.11	0.1	0.01
TCGA-CH-5754	FALSE	FALSE	1.54	1.73	0.54	0.98	-0.34	0.19	FALSE	-1.08	1.54	0.11	0.14	-0.02
TCGA-CH-5744	FALSE	FALSE	1.54	0.63	0.65	0.31	-0.88	-0.28	FALSE	-1.2	1.54	0.1	0.14	0
TCGA-M7-A724	FALSE	FALSE	1.54	-0.19	0.84	-0.21	-0.93	-1.03	FALSE	-1.57	1.54	0.14	0.06	0.03
TCGA-KK-A7AU	FALSE	FALSE	1.54	0.55	0.71	0.14	-0.82	-0.46	FALSE	-1.53	1.54	0.12	0.09	0.02
TCGA-XK-AAJA	FALSE	FALSE	1.54	0.37	0.63	0.14	-0.64	-0.61	FALSE	-1.28	1.54	0.1	0.12	0.01
TCGA-YL-A8SC	FALSE	FALSE	1.54	1.08	0.66	0.64	-0.35	0.12	FALSE	-1.22	1.54	0.1	0.14	-0.01
TCGA-V1-A9OF	FALSE	FALSE	1.53	0.4	0.76	0.18	-0.62	-0.41	FALSE	-1.52	1.53	0.1	0.11	0.02
TCGA-VP-A87E	FALSE	FALSE	1.53	1.02	0.72	0.76	-0.52	0.16	FALSE	-0.95	1.53	0.08	0.19	-0.03
TCGA-EJ-A7NN	FALSE	FALSE	1.52	0.68	0.64	0.39	-0.68	-0.42	FALSE	-1.12	1.52	0.1	0.14	-0.01
TCGA-VN-A88O	FALSE	FALSE	1.52	0.88	0.78	0.43	-0.36	-0.31	FALSE	-1.28	1.52	0.1	0.14	-0.01
TCGA-J4-A83J	FALSE	FALSE	1.52	0.74	0.73	0.33	-0.54	-0.36	FALSE	-1.29	1.52	0.1	0.14	-0.01
TCGA-V1-A8MF	FALSE	FALSE	1.51	0.81	0.74	0.52	-0.65	-0.01	FALSE	-1.14	1.51	0.09	0.14	0
TCGA-EJ-A7NJ	FALSE	FALSE	1.51	0.92	0.77	0.51	-0.65	-0.01	FALSE	-1.18	1.51	0.09	0.14	0
TCGA-KK-A7AW	FALSE	FALSE	1.51	0.78	0.71	0.66	-0.81	-0.15	FALSE	-0.88	1.51	0.11	0.1	0.01
TCGA-HC-7080	FALSE	FALSE	1.5	0.47	0.72	0.14	-0.6	-0.82	FALSE	-1.35	1.5	0.11	0.1	0.01
TCGA-J9-A52D	FALSE	FALSE	1.5	0.07	0.82	-0.13	-0.72	-0.91	FALSE	-1.76	1.5	0.12	0.08	0.02
TCGA-EJ-A8FS	FALSE	FALSE	1.49	0.33	0.81	0.05	-0.62	-0.43	FALSE	-1.48	1.49	0.11	0.1	0.01
TCGA-CH-5750	FALSE	FALSE	1.48	1.02	0.71	0.62	-0.57	0.16	FALSE	-1.46	1.48	0.11	0.12	-0.01
TCGA-YL-A8SA	FALSE	FALSE	1.48	0.76	0.69	0.16	-0.85	-0.71	FALSE	-1.45	1.48	0.1	0.12	0
TCGA-YL-A8HM	FALSE	FALSE	1.47	1.31	0.76	0.7	-0.57	0.31	FALSE	-1.43	1.47	0.11	0.1	0.01
TCGA-CH-5766	FALSE	FALSE	1.46	0.89	0.7	0.4	-0.72	-0.15	FALSE	-1.36	1.46	0.09	0.14	-0.01
TCGA-KK-A7AV	FALSE	FALSE	1.46	1.07	0.69	0.79	-0.5	0.18	FALSE	-1	1.46	0.08	0.14	0
TCGA-ZG-A9MC	FALSE	FALSE	1.46	1.35	0.49	0.89	-0.1	0.21	FALSE	-0.7	1.46	0.07	0.18	-0.03
TCGA-VN-A943	FALSE	FALSE	1.44	0.09	0.87	-0.11	-0.22	-0.71	FALSE	-1.67	1.44	0.11	0.09	0.02
TCGA-2A-A8W1	FALSE	FALSE	1.41	0.28	0.84	-0.04	-0.77	-0.69	FALSE	-1.77	1.41	0.11	0.09	0.01
TCGA-ZG-A9M4	FALSE	FALSE	1.41	1.2	0.64	0.84	-0.3	0.38	FALSE	-1.14	1.41	0.09	0.13	0
TCGA-HC-8265	FALSE	FALSE	1.3	1.54	0.71	0.78	0	0.07	FALSE	-1.59	1.3	0.06	0.16	-0.02
TCGA-CH-5753	FALSE	FALSE	1.3	1.24	0.64	0.5	-0.46	-0.56	FALSE	-1.51	1.3	0.1	0.13	-0.03
TCGA-VP-A87C	FALSE	TRUE	-0.75	1.59	0.58	1.1	-0.2	0.51	TRUE	-0.75	1.44	0.07	0.17	-0.02
TCGA-QU-A6IM	FALSE	TRUE	-0.76	0.74	0.75	0.69	-0.4	0.26	TRUE	-0.76	1.53	0.1	0.12	0.01
TCGA-J4-A6G1	FALSE	TRUE	-0.82	0.87	0.64	0.89	-0.43	0.32	TRUE	-0.82	1.56	0.09	0.15	0
TCGA-KK-A8I4	FALSE	TRUE	-0.93	1.02	0.5	0.78	-0.49	0.35	TRUE	-0.93	1.75	0.09	0.18	-0.01
TCGA-XJ-A9DI	FALSE	TRUE	-0.98	1.03	0.58	0.76	-0.35	0.33	TRUE	-0.98	1.7	0.09	0.18	-0.01
TCGA-ZG-A9LN	FALSE	TRUE	-0.99	1.66	0.69	1.09	-0.36	0.64	TRUE	-0.99	1.68	0.09	0.18	-0.02
TCGA-KK-A59V	FALSE	TRUE	-1.04	1.72	0.76	1.34	-0.27	1.05	TRUE	-1.04	1.15	0.09	0.09	-0.02
TCGA-XK-AAIV	FALSE	TRUE	-1.1	1.23	0.6	0.9	-0.33	0.27	TRUE	-1.1	1.51	0.09	0.15	-0.01
TCGA-CH-5743	FALSE	TRUE	-1.12	0.85	0.71	0.64	-0.39	0.35	TRUE	-1.12	1.41	0.08	0.16	-0.03
TCGA-TP-A8TT	FALSE	TRUE	-1.16	1.76	0.68	0.93	-0.37	0.44	TRUE	-1.16	1.52	0.08	0.16	-0.01
TCGA-CH-5751	FALSE	TRUE	-1.27	1.55	0.56	1.09	-0.17	0.71	TRUE	-1.27	1.29	0.09	0.11	-0.01
TCGA-G9-7521	FALSE	TRUE	-1.33	1.57	0.59	0.83	-0.43	0.3	TRUE	-1.33	1.62	0.09	0.17	-0.01
TCGA-XK-AAIW	FALSE	TRUE	-1.57	1.05	0.83	0.7	-0.69	0.58	TRUE	-1.57	1.49	0.14	0.07	0.01

## Sheet: Table 6
Supplementary Table 6: MCPcounter result
ID	T_cells	CD8_T_cells	Cytotoxic_lymphocytes	B_lineage	NK_cells	Monocytic_lineage	Myeloid_dendritic_cells	Neutrophils	Endothelial_cells	Fibroblasts
TCGA-2A-A8VL	0.980618	1.22468	0.699585	0.710071	0.184237	2.08555	0.744681	1.90847	2.3197	5.63855
TCGA-2A-A8VO	1.31119	1.05744	0.488652	0.865846	0.127825	2.12071	1.13717	1.84815	2.37622	5.95663
TCGA-2A-A8VT	1.62136	2.99891	1.02572	0.663083	0.256741	3.07848	1.00227	2.32439	2.85317	6.12243
TCGA-2A-A8VV	0.913571	1.27786	0.596829	0.955574	0.166322	2.05638	0.936207	2.0516	2.52249	6.44818
TCGA-2A-A8VX	0.836607	1.51015	0.177548	1.12403	0.0389257	1.87012	0.584792	1.51783	1.46219	5.6085
TCGA-2A-A8W1	0.507419	0.525004	0.375918	0.556482	0.0455206	1.95751	0.504838	2.1359	1.55172	4.00572
TCGA-2A-A8W3	1.08773	1.46038	1.13361	0.603428	0.18778	2.51732	1.15484	1.98283	3.14974	6.13145
TCGA-2A-AAYF	0.941266	1.06239	0.411793	0.680463	0.0918944	2.0093	0.934352	1.94944	2.20057	5.70434
TCGA-2A-AAYO	2.29019	2.3663	0.829014	3.27404	0.340262	2.72638	1.66831	1.77368	2.56181	6.4529
TCGA-2A-AAYU	0.91521	2.36314	0.508073	1.23103	0.144536	2.65754	0.948268	2.12434	2.29409	6.94081
TCGA-4L-AA1F	2.34645	2.09212	1.53934	3.03424	0.358564	4.31161	1.71226	2.18095	4.06249	9.02363
TCGA-CH-5737	0.995503	0.635666	0.419653	1.18766	0.060351	2.0362	1.19971	2.53554	3.07147	4.77831
TCGA-CH-5738	1.85607	2.5853	0.992714	1.84417	0.257186	3.90917	2.46784	2.76013	2.9628	6.89847
TCGA-CH-5739	1.75828	1.88952	0.946468	1.24334	0.279249	3.48374	1.72017	2.29807	3.24378	7.1483
TCGA-CH-5740	1.73703	2.41167	0.985611	1.92499	0.165694	3.05176	1.44905	2.17063	2.30346	5.80969
TCGA-CH-5741	0.59885	3.64598	0.637947	0.777988	0.151626	2.58997	0.810704	2.39729	2.60811	5.05562
TCGA-CH-5743	2.44562	3.3377	1.45369	1.08017	0.387343	3.22407	2.42642	2.78837	2.75751	5.57524
TCGA-CH-5744	1.33457	2.41952	0.55914	0.858838	0.140179	2.76405	1.50914	2.43693	2.84935	5.67148
TCGA-CH-5745	2.16108	2.2948	1.13385	1.7801	0.278143	3.39384	1.80231	2.24125	3.06093	7.01281
TCGA-CH-5746	1.06844	1.52565	0.495753	0.77676	0.179829	2.54983	1.18434	2.39431	2.22556	5.56692
TCGA-CH-5750	2.30957	2.95028	1.35731	3.47457	0.278782	3.21689	1.55834	2.27653	2.88472	5.79357
TCGA-CH-5751	3.43714	4.15878	2.10362	4.78694	0.591966	4.0244	2.06923	1.90286	3.48045	6.21525
TCGA-CH-5752	1.09745	2.11562	0.634047	0.759696	0.155465	2.76646	1.17932	2.1978	3.59688	6.47233
TCGA-CH-5753	1.6482	0.989079	0.843085	1.27889	0.330248	2.99229	0.952634	2.26976	2.25886	4.92
TCGA-CH-5754	2.63189	3.07318	1.53529	2.31677	0.414785	3.59844	1.97558	2.4027	3.76851	6.2881
TCGA-CH-5761	0.864212	1.00501	0.481219	0.748312	0.143175	3.28693	0.954514	2.01564	3.57428	6.7251
TCGA-CH-5762	2.41076	2.46108	0.991492	2.52984	0.32022	3.39929	2.25112	2.42869	3.02782	6.63511
TCGA-CH-5763	1.64021	2.00687	0.997443	1.27716	0.205821	2.89878	1.34659	2.57181	3.01183	7.28651
TCGA-CH-5764	1.72872	2.55912	1.23091	0.920094	0.194235	2.91464	1.805	2.34613	2.94962	5.8952
TCGA-CH-5765	0.673888	0.565248	0.337614	0.728308	0.0804647	2.77714	1.01176	1.99687	2.50871	5.45781
TCGA-CH-5766	2.23634	2.49335	0.993071	2.25607	0.292708	3.27061	1.6015	2.48896	2.62666	5.68125
TCGA-CH-5767	0.733492	0.557031	0.228468	0.547158	0.0532588	1.67554	0.814435	2.02722	2.13459	5.22626
TCGA-CH-5768	1.12209	1.70259	0.693093	1.11618	0.10738	2.84393	1.12385	2.09155	2.17711	5.35053
TCGA-CH-5769	1.20024	1.34	0.671304	0.772545	0.357415	2.9539	1.59259	2.23876	2.64095	6.41852
TCGA-CH-5771	1.90655	1.68708	1.09223	1.51327	0.348527	3.54324	2.02466	2.21991	3.14808	7.51258
TCGA-CH-5772	1.12273	1.10546	0.698305	0.685197	0.224562	2.60802	1.20585	2.16724	3.26454	5.70342
TCGA-CH-5788	1.04165	0.34068	0.354755	0.666439	0.0897796	2.52514	0.902762	1.9316	2.1611	5.51951
TCGA-CH-5789	1.29948	1.61348	0.816039	1.00226	0.220299	3.11009	1.79943	2.63963	2.89851	6.16266
TCGA-CH-5790	1.06396	1.64689	0.522514	0.800915	0.117668	3.13935	1.26251	2.27867	2.32783	5.82786
TCGA-CH-5791	1.17547	1.00318	0.404214	1.53169	0.221793	2.98681	1.49867	2.38851	2.47219	6.25796
TCGA-CH-5792	2.15051	2.53318	1.09435	2.04878	0.272534	3.53796	2.20427	2.25151	3.359	7.24174
TCGA-CH-5794	1.03643	3.06635	1.03241	0.670108	0.13384	2.7531	1.11384	2.25624	2.58428	5.81766
TCGA-EJ-5494	1.57829	3.86975	1.23852	0.893055	0.16933	2.58228	1.73998	2.02943	3.17789	6.28547
TCGA-EJ-5495	2.26965	2.84151	1.27529	1.84586	0.34507	3.78079	2.30203	2.55547	4.01301	7.57851
TCGA-EJ-5496	1.07418	2.39739	0.720223	0.99501	0.19	2.70194	1.20698	2.20015	2.33998	5.55408
TCGA-EJ-5497	1.54998	2.36169	0.912853	1.22933	0.229613	3.0987	1.92223	2.62267	3.17484	6.63018
TCGA-EJ-5498	1.80237	2.43471	1.21212	1.29727	0.307222	3.41782	1.7299	2.70733	3.63219	7.32021
TCGA-EJ-5499	1.55812	2.13511	0.856747	1.40271	0.133553	2.96434	2.1284	2.02104	2.65136	5.83271
TCGA-EJ-5501	1.34646	1.92957	1.04908	0.762147	0.254423	2.55398	1.68102	2.37257	2.75753	6.37259
TCGA-EJ-5502	2.0666	1.89412	1.05934	1.54773	0.29168	3.13488	1.95154	2.67237	3.1632	6.85347
TCGA-EJ-5503	1.88085	2.34634	0.990331	1.84789	0.265876	2.86275	1.86062	2.77951	3.10925	6.63311
TCGA-EJ-5504	1.05806	1.24463	0.913803	0.865444	0.205548	3.04514	1.65914	2.19479	3.32646	6.88845
TCGA-EJ-5505	0.996253	1.82645	0.81575	0.949428	0.153614	2.32864	1.05372	2.36114	2.41773	5.47064
TCGA-EJ-5506	1.48872	1.92743	0.876542	1.03591	0.208642	2.66868	1.19696	2.47566	2.29029	5.89195
TCGA-EJ-5507	1.78626	2.54011	0.892828	1.60377	0.249139	3.28597	1.68984	2.15959	2.8931	6.34659
TCGA-EJ-5508	1.9189	2.47787	1.28122	1.80682	0.304115	3.54802	2.307	2.52122	3.60049	6.06013
TCGA-EJ-5509	1.79409	1.87958	1.13526	2.3013	0.2119	3.26848	2.09826	2.19486	3.01206	6.50641
TCGA-EJ-5510	1.67529	2.34325	0.879507	1.02376	0.183314	2.87078	2.20919	2.39232	2.79857	6.36402
TCGA-EJ-5511	1.09407	1.04106	0.62985	0.87938	0.186605	3.11272	1.45909	2.34674	2.96196	6.96175
TCGA-EJ-5512	1.25944	1.91838	0.793875	1.0873	0.219393	2.17083	1.37439	2.07596	2.38159	5.80085
TCGA-EJ-5514	2.03169	1.14167	0.833379	1.51714	0.191207	3.78008	1.98268	2.57087	3.45024	6.86576
TCGA-EJ-5515	1.2579	2.16355	0.827008	0.87418	0.153638	2.48459	1.2384	2.20583	2.51056	6.13127
TCGA-EJ-5516	1.469	2.38444	0.949955	0.876594	0.195306	3.80976	1.83176	2.74815	4.02886	6.80413
TCGA-EJ-5517	1.86778	1.91379	0.768684	2.15642	0.184042	2.5606	1.66964	1.8906	2.61293	6.29017
TCGA-EJ-5518	1.2847	1.5318	0.924087	0.769717	0.145507	3.20622	1.83178	2.27573	4.05475	7.53052
TCGA-EJ-5519	1.00267	1.04316	0.645	0.978229	0.162915	2.97363	1.00937	2.53633	3.54851	6.23996
TCGA-EJ-5521	1.14006	2.37643	0.647955	1.11993	0.0695103	3.18919	1.40395	2.24914	2.69816	5.96447
TCGA-EJ-5522	2.22259	2.36664	1.37506	1.73916	0.378192	3.41018	2.37449	2.53384	2.77988	6.67761
TCGA-EJ-5524	2.19939	2.65842	1.23786	1.55847	0.330536	3.69907	2.04847	2.50811	3.22595	7.318
TCGA-EJ-5525	1.18948	0.875624	0.424315	1.4849	0.122763	3.09794	1.49973	2.09474	3.66879	7.63805
TCGA-EJ-5526	1.67929	1.67711	0.996144	1.38901	0.238116	3.60118	1.83938	2.45491	3.02803	7.10541
TCGA-EJ-5527	1.96884	2.40785	1.07089	1.52205	0.284757	3.65576	2.29399	2.47784	3.22044	6.99871
TCGA-EJ-5530	1.31575	1.67454	0.614635	1.2197	0.166871	3.16108	1.50273	2.40632	3.29343	6.90632
TCGA-EJ-5531	1.66917	2.99815	1.1945	1.74331	0.184218	3.33696	2.99649	2.50637	2.92408	6.45194
TCGA-EJ-5532	1.29645	0.626002	0.538852	1.23025	0.159745	2.79203	1.24344	2.22338	3.14495	6.43312
TCGA-EJ-5542	1.48292	2.14056	0.809313	1.8639	0.235009	3.35454	2.019	2.3821	3.02511	6.88305
TCGA-EJ-7115	1.16651	1.60601	0.611932	1.13478	0.152832	2.62556	1.09148	2.06719	3.02165	6.38314
TCGA-EJ-7123	0.856137	0.943872	0.58375	0.928982	0.13981	2.43485	1.15114	2.17742	2.91931	5.34888
TCGA-EJ-7125	1.38532	1.30303	0.52903	1.48154	0.114972	2.49258	1.39479	1.97967	2.82339	6.11422
TCGA-EJ-7218	0.998384	0.561728	0.388104	1.44393	0.0811784	2.21399	1.13403	1.97355	2.30514	5.63586
TCGA-EJ-7312	0.88856	1.27421	0.526295	0.39817	0.0619536	2.3612	0.881061	1.874	2.23255	5.81121
TCGA-EJ-7314	0.710346	1.84941	0.668054	0.527494	0.130427	2.19055	1.05688	2.16608	2.35842	5.25969
TCGA-EJ-7315	2.64349	3.02163	1.26724	3.91655	0.148524	3.77332	1.91005	2.15547	3.11543	7.45061
TCGA-EJ-7317	0.481122	0.81562	0.262699	0.688066	0.077572	1.72243	0.805186	1.9139	2.50566	5.6063
TCGA-EJ-7318	1.37368	1.66466	0.60556	0.785299	0.185703	2.8502	1.38122	1.86091	2.27783	6.0904
TCGA-EJ-7321	1.99207	2.52124	0.793653	1.80698	0.106672	2.99366	2.23777	2.0332	2.342	5.54559
TCGA-EJ-7325	1.14451	0.894993	0.299	0.445117	0.0429201	1.93233	0.572756	1.48193	1.30741	5.34926
TCGA-EJ-7327	1.45889	2.03573	0.724523	0.971652	0.234287	3.4598	1.25505	2.23896	2.86328	7.62659
TCGA-EJ-7330	1.44818	1.84371	0.922051	1.39325	0.294485	2.88153	1.34665	2.732	3.48674	6.76096
TCGA-EJ-7781	1.94417	1.87579	0.943721	1.68761	0.243313	3.00235	1.94166	2.71344	2.69753	6.31389
TCGA-EJ-7782	1.60019	0.543612	0.601449	1.14461	0.266065	2.91383	2.25313	2.34064	3.59767	6.74649
TCGA-EJ-7783	1.70725	2.02551	1.29747	1.58084	0.275318	3.19625	1.68152	2.98978	3.4596	6.68268
TCGA-EJ-7784	1.44973	1.60232	0.867743	1.27914	0.316285	3.058	1.41311	2.33479	2.36972	5.91036
TCGA-EJ-7785	1.95653	3.24373	1.13891	1.99257	0.363007	3.61792	2.35567	2.98743	3.76654	7.18392
TCGA-EJ-7786	1.34001	1.05193	0.803694	1.25068	0.201509	2.32751	1.03198	2.4645	2.95042	6.52089
TCGA-EJ-7788	1.45788	1.45843	0.752185	1.51419	0.206637	3.23016	1.97522	2.10088	2.72001	7.19704
TCGA-EJ-7791	1.73761	1.87951	0.827252	1.34826	0.223623	2.95087	1.69446	2.51746	3.53451	7.45939
TCGA-EJ-7792	2.56268	1.5649	0.945209	2.20845	0.332701	3.31479	2.47723	2.35855	3.57943	7.72953
TCGA-EJ-7793	0.928361	1.82472	0.648077	0.714784	0.20186	2.35311	0.911211	2.20617	2.5005	5.7355
TCGA-EJ-7794	1.53661	1.56577	0.839995	1.16017	0.288684	3.17725	1.95775	2.78516	3.13929	6.72381
TCGA-EJ-7797	1.42038	2.27612	0.809736	1.0973	0.218387	2.62095	1.35775	2.27184	2.74835	6.07314
TCGA-EJ-8468	2.12519	2.09543	1.0147	1.4478	0.307323	3.42064	2.12141	2.76138	3.02433	7.21129
TCGA-EJ-8469	1.33386	2.07707	1.05414	1.41043	0.223145	3.31838	1.96106	2.35436	3.03709	6.05827
TCGA-EJ-8472	0.81396	1.73072	0.545483	0.609151	0.184115	3.19702	1.04658	2.06517	2.091	6.68514
TCGA-EJ-8474	1.10733	1.14899	0.542864	1.25962	0.158502	2.78643	1.49915	1.97202	2.85764	6.78494
TCGA-EJ-A46B	1.15526	1.175	0.70714	0.73401	0.169307	2.04505	0.905614	2.10919	2.70822	5.87457
TCGA-EJ-A46D	1.64033	2.30537	0.875482	0.841594	0.227011	2.69888	1.67132	2.33503	2.59858	6.26117
TCGA-EJ-A46E	1.81017	2.61365	1.08199	0.603536	0.220279	2.57719	1.52243	2.22249	2.89493	6.13895
TCGA-EJ-A46F	0.785816	3.42525	0.33471	0.578718	0.0471493	2.06082	0.598025	1.93066	1.51722	4.55751
TCGA-EJ-A46G	1.67625	1.62079	1.30583	0.797586	0.229866	2.70877	1.43293	1.93183	3.23015	6.76112
TCGA-EJ-A46H	2.52772	2.52871	1.49208	1.28435	0.478021	3.0491	2.37304	2.75557	4.03113	7.59151
TCGA-EJ-A46I	1.73333	1.6594	0.794164	0.92935	0.21071	2.34276	1.72276	2.25283	2.45959	6.41533
TCGA-EJ-A65B	1.13254	1.32094	0.562864	0.687278	0.111649	2.60681	1.30434	1.95809	3.13134	6.77959
TCGA-EJ-A65D	0.471432	2.77286	0.142628	0.525228	0.0348191	1.74561	0.221419	1.64107	1.58238	4.66389
TCGA-EJ-A65E	1.44597	1.05644	0.649476	0.9779	0.149895	2.31702	0.99438	2.20349	2.19294	5.85674
TCGA-EJ-A65F	1.67711	2.78718	0.933752	1.01204	0.26832	3.27219	1.66221	2.26878	3.18215	6.86643
TCGA-EJ-A65G	0.859788	0.676149	0.332096	0.854614	0.133226	1.57573	0.760626	2.02029	2.03438	5.24594
TCGA-EJ-A65J	1.05926	0.678699	0.490982	1.41236	0.0527979	2.97556	0.845134	2.02097	2.4524	5.79531
TCGA-EJ-A65M	1.48937	2.27558	0.911038	1.10161	0.152446	2.66264	1.64522	2.04661	2.35377	6.11484
TCGA-EJ-A6RA	1.50129	2.01109	0.926376	0.797408	0.158001	2.36286	1.24255	2.12124	2.48821	6.03126
TCGA-EJ-A6RC	2.45885	2.5665	1.00654	3.22839	0.378858	2.6503	2.21701	2.0116	3.05156	7.22959
TCGA-EJ-A7NF	0.964613	1.82667	0.458923	0.544275	0.150839	2.44048	0.809966	1.8564	1.69453	4.90461
TCGA-EJ-A7NG	1.66384	1.47948	0.586622	1.04726	0.201977	2.56365	1.31902	2.32549	2.70865	6.95815
TCGA-EJ-A7NH	1.45011	2.12205	1.01654	0.742885	0.208155	2.34713	1.09812	2.23454	2.92408	6.29364
TCGA-EJ-A7NJ	2.02005	2.35907	1.34127	1.87951	0.329732	2.73738	1.34563	2.33199	2.18236	5.83468
TCGA-EJ-A7NK	1.37321	1.46512	0.840711	1.01222	0.347733	2.47552	1.40324	2.1846	2.50714	5.9823
TCGA-EJ-A7NM	2.74298	3.30028	1.42859	3.20646	0.293517	3.29173	2.28855	2.04352	2.7994	6.56374
TCGA-EJ-A7NN	1.70946	1.76763	0.768516	2.53543	0.269323	2.89122	1.53785	2.32197	3.36694	6.05615
TCGA-EJ-A8FN	1.7446	1.66789	0.836616	2.03793	0.253259	2.73719	1.7698	1.98922	2.72389	6.6075
TCGA-EJ-A8FO	1.18988	1.47192	0.649236	1.01884	0.104606	2.4709	1.3307	2.33195	2.97995	6.39728
TCGA-EJ-A8FP	1.58236	1.93624	0.95567	1.10468	0.241046	2.59012	1.80327	2.29339	3.36803	6.2482
TCGA-EJ-A8FS	1.05303	1.78651	0.461723	1.0187	0.062961	2.04455	0.89093	1.90671	1.8139	4.28882
TCGA-EJ-AB20	2.11536	2.9069	1.04651	0.613325	0.18098	2.27127	1.32268	1.82172	3.39502	7.16474
TCGA-EJ-AB27	2.4428	2.17019	0.86437	2.74225	0.2985	2.32706	1.65199	2.00286	2.26125	6.17552
TCGA-FC-7708	1.97008	2.53552	1.10153	1.33293	0.194491	3.37886	2.14523	2.44859	3.31079	7.60856
TCGA-FC-A5OB	0.30348	0.118861	0.209705	0.707302	0.054547	2.45611	1.02242	2.19423	2.3397	4.54106
TCGA-FC-A66V	1.25804	2.05466	0.86137	0.795088	0.0921769	2.2406	1.2185	1.90802	1.6244	5.83833
TCGA-FC-A8O0	0.882809	0.512175	0.454225	1.20758	0.132873	2.05077	0.77609	1.8326	2.29474	6.43606
TCGA-G9-6329	1.30933	2.40861	0.886736	1.16093	0.192408	2.43718	1.49198	2.09207	2.61303	6.16429
TCGA-G9-6333	1.2641	1.34514	0.682631	1.45615	0.162772	2.78409	1.14335	1.99332	2.5646	6.15612
TCGA-G9-6336	0.824913	1.81898	0.543833	0.527078	0.127616	2.40634	1.2538	1.98902	2.00166	5.69185
TCGA-G9-6339	1.20511	2.05695	0.74254	0.787512	0.122268	2.22898	0.825277	1.91684	1.94924	5.2991
TCGA-G9-6342	1.15265	2.01092	0.66448	0.979857	0.179949	2.36602	1.17302	2.30372	2.94087	5.99168
TCGA-G9-6343	0.642606	0.947524	0.328125	0.581064	0.052939	1.37907	0.648787	1.50718	1.79386	5.09656
TCGA-G9-6347	2.20577	2.25063	1.13392	1.87476	0.183808	2.22033	1.21431	1.58655	2.44246	7.10444
TCGA-G9-6348	1.44028	2.38796	0.905836	0.842414	0.16945	2.68355	1.53659	1.91733	3.07457	6.48174
TCGA-G9-6351	0.962173	2.30731	0.644322	0.845124	0.129155	2.10834	1.06788	2.12127	2.38605	5.81318
TCGA-G9-6353	0.988111	1.44379	0.557823	0.598311	0.135481	2.02412	1.11493	1.97457	2.75366	6.24673
TCGA-G9-6354	0.95102	2.95331	0.411486	0.496957	0.0968749	2.1785	0.523209	1.90649	1.7171	4.98814
TCGA-G9-6356	1.78559	2.93665	1.29036	0.778734	0.22605	3.04129	1.78244	2.29982	3.05987	6.51277
TCGA-G9-6361	0.987989	1.20856	0.570328	0.744379	0.140624	2.36339	0.917052	1.98715	2.89696	7.08802
TCGA-G9-6362	0.714596	1.49027	0.482704	0.458486	0.087014	2.07599	0.679355	1.70923	2.65129	4.90304
TCGA-G9-6363	1.51383	1.97258	0.703137	1.4497	0.126901	2.69339	1.7229	2.00261	2.69849	6.3782
TCGA-G9-6364	1.34137	2.95054	0.664907	0.926172	0.340164	2.97371	1.36503	2.1915	2.85359	7.01793
TCGA-G9-6365	1.40446	2.11227	0.820258	0.906298	0.21688	2.64862	1.47984	2.02917	3.09791	6.98519
TCGA-G9-6366	0.93936	1.60978	0.827475	0.735679	0.0814974	1.81997	0.675162	2.22221	2.43428	5.21492
TCGA-G9-6369	0.484329	0.341906	0.239337	0.88938	0.081635	1.06553	0.59128	1.63478	1.87415	5.12023
TCGA-G9-6370	1.57756	2.54796	0.885227	1.34466	0.182167	2.46445	1.98731	2.36945	2.91829	6.5815
TCGA-G9-6371	0.884413	1.63553	0.592441	0.776994	0.099539	2.17933	0.926362	2.06638	2.49019	5.21498
TCGA-G9-6377	1.47337	2.00929	0.740272	1.3774	0.138086	2.53606	1.38109	1.93759	2.08495	5.8676
TCGA-G9-6378	1.46312	1.4868	0.610634	0.789479	0.137949	1.87997	1.0954	1.82038	2.44679	6.65435
TCGA-G9-6379	2.28286	2.29044	1.11205	1.51121	0.190404	2.57733	1.61346	1.96742	2.61692	6.01266
TCGA-G9-6384	1.57297	2.66449	0.961859	1.52896	0.253689	2.64817	1.55863	2.39019	3.52354	6.63642
TCGA-G9-6385	1.128	1.64348	0.543132	0.750954	0.148489	2.39151	1.12398	2.09965	2.488	6.51801
TCGA-G9-6496	0.541142	0.69804	0.52145	0.851816	0.0710019	1.54986	0.782301	1.7143	2.61303	5.51256
TCGA-G9-6498	1.98822	2.07032	0.903878	1.75604	0.16642	1.57381	0.988189	1.4857	2.26206	5.48894
TCGA-G9-6499	0.974824	1.69573	0.818815	1.00089	0.112976	2.16837	1.31939	1.88131	2.07293	4.95728
TCGA-G9-7509	0.9961	1.52969	0.672603	0.700982	0.221706	2.22878	0.994421	2.11748	2.65503	6.46571
TCGA-G9-7510	1.26758	1.24421	0.667911	1.04077	0.151298	2.68321	1.46061	2.10614	3.08191	6.72021
TCGA-G9-7519	0.883155	1.381	0.47566	0.834772	0.16125	2.11631	0.962388	1.7082	2.16435	6.3787
TCGA-G9-7521	2.48407	3.3115	1.37678	2.03515	0.400484	3.53817	1.86671	2.04837	2.46948	7.02376
TCGA-G9-7522	1.23002	2.2052	0.803073	0.789612	0.17721	2.92474	1.56306	2.07677	2.83714	6.72143
TCGA-G9-7523	2.11416	2.32585	0.952804	1.22128	0.10883	2.86362	2.39719	1.6194	3.39084	8.29303
TCGA-G9-7525	0.641994	1.15561	0.310442	0.423996	0.0702904	2.58021	0.839252	1.76944	2.15446	6.48921
TCGA-G9-A9S4	0.904805	1.45383	0.434184	0.498429	0.0821818	2.06897	0.662246	1.76842	2.1308	5.0821
TCGA-G9-A9S7	1.52636	2.27111	0.762275	1.58212	0.0902163	2.55942	1.58694	2.10138	2.10995	5.21449
TCGA-H9-7775	0.983473	1.46813	0.512777	0.841275	0.18399	2.8977	1.13022	2.22774	2.92215	6.89406
TCGA-H9-A6BX	2.03155	1.86309	0.983754	1.44596	0.350823	2.99711	2.06619	2.21694	3.27005	7.77455
TCGA-HC-7080	0.911982	0.64419	0.412103	1.33997	0.15802	2.15297	1.0391	2.14709	3.02518	4.71359
TCGA-HC-7742	1.15834	1.52165	0.835194	0.70694	0.146273	2.26343	1.15396	1.99084	3.02454	6.97393
TCGA-HC-7744	0.704815	0.910204	0.393553	0.643319	0.164844	2.80642	1.41426	2.31143	2.84284	5.29419
TCGA-HC-7747	1.84897	2.79031	0.954614	1.79555	0.248116	3.17655	1.7342	2.19132	2.40101	6.06312
TCGA-HC-7817	1.92523	2.26775	1.25775	1.81079	0.301554	3.43748	2.63149	2.46148	3.17798	7.26682
TCGA-HC-7821	1.66816	1.5854	0.684745	2.67151	0.255568	3.53008	1.1849	2.22509	3.1848	7.15865
TCGA-HC-8257	1.54822	2.97312	1.21934	0.853769	0.249723	2.72922	1.34513	2.02787	2.68916	6.09335
TCGA-HC-8258	1.54985	1.8271	0.795683	1.39359	0.163258	2.49562	1.51396	2.37652	2.67096	5.89734
TCGA-HC-8259	0.888895	2.52926	0.513292	0.875738	0.129454	2.47464	0.970835	1.93542	2.18716	5.88029
TCGA-HC-8260	1.46284	1.78956	1.27702	0.793165	0.249713	2.64292	1.85806	2.33365	2.70946	6.31414
TCGA-HC-8262	1.28763	3.11995	0.54276	0.686715	0.187711	2.4005	1.23196	2.11641	2.21348	5.60103
TCGA-HC-8265	3.26084	3.04283	1.65728	2.38704	0.927769	3.94909	2.52806	2.4849	3.07314	5.83886
TCGA-HC-A632	2.77822	2.26422	1.1289	4.08395	0.196594	3.43874	2.12711	1.97445	2.68494	7.02846
TCGA-HC-A76W	1.38127	1.21464	0.710845	0.587351	0.156794	2.73944	1.52382	2.27373	3.0323	7.12767
TCGA-HC-A76X	0.574667	2.22862	0.394021	0.678456	0.0855736	2.36655	0.601085	2.08355	2.04799	5.6134
TCGA-HC-A8D0	1.5906	2.38706	0.870238	1.7259	0.206323	2.86812	1.91597	1.99589	2.63462	6.56012
TCGA-HC-A8D1	1.67777	2.27159	1.05471	1.13033	0.249883	2.91956	1.43076	2.10075	2.78857	6.67215
TCGA-HC-A9TE	2.4298	2.02717	0.914624	2.21073	0.224049	2.86993	2.15487	1.73578	3.17057	5.99326
TCGA-HC-A9TH	1.80694	1.31644	0.790157	1.15087	0.145124	3.02637	1.59765	2.02856	2.9209	7.14747
TCGA-HI-7168	0.977569	1.0334	0.477921	0.67442	0.146538	2.31333	0.958341	1.93046	3.26532	7.59297
TCGA-HI-7169	0.958651	1.03157	0.361697	0.621645	0.0492562	1.42462	0.434552	1.38727	1.69627	6.01575
TCGA-HI-7170	1.78933	1.79158	0.810139	0.912224	0.161569	2.50402	1.81388	2.07127	3.08574	7.21383
TCGA-J4-8198	1.34704	1.50471	0.739569	0.931842	0.210334	2.7824	1.30404	2.2481	2.99329	6.98437
TCGA-J4-8200	1.29258	1.12229	0.522137	0.966946	0.203054	2.65111	1.27657	2.31253	2.84823	6.83936
TCGA-J4-A67K	1.77477	2.50566	0.70919	1.27446	0.0784392	2.4488	1.825	1.8748	1.71186	5.44742
TCGA-J4-A67L	1.82539	2.90464	1.0737	1.32029	0.167201	3.01934	1.9105	1.7378	2.02245	6.13312
TCGA-J4-A67M	1.96336	2.67608	0.956243	1.37885	0.120838	2.94394	1.93073	2.1926	2.6189	6.66467
TCGA-J4-A67N	1.53147	3.65797	0.557739	0.64881	0.0553309	2.82902	1.26052	2.02361	1.94087	5.11747
TCGA-J4-A67O	1.37418	1.0375	0.786282	0.951356	0.090445	2.1441	1.02032	1.79406	2.45585	6.35358
TCGA-J4-A67Q	2.01593	1.71814	0.533409	1.01454	0.141209	2.37804	1.45314	1.6793	2.44045	6.99535
TCGA-J4-A67R	2.02501	1.58691	0.616757	2.17664	0.15133	2.56779	1.80169	1.86128	2.59851	6.31064
TCGA-J4-A67S	1.81189	2.79036	0.932506	1.14013	0.157326	2.35848	1.27583	1.88632	2.06506	5.55399
TCGA-J4-A67T	1.16801	2.05759	0.747339	0.919621	0.204032	2.50836	1.15406	2.28582	2.31536	5.8595
TCGA-J4-A6G1	3.81811	3.52376	1.65377	5.86046	0.430531	3.83027	2.88311	2.50228	3.0812	7.21144
TCGA-J4-A6G3	2.67863	3.29461	1.33979	1.72995	0.422974	3.49602	2.51251	2.4174	3.36374	6.27683
TCGA-J4-A6M7	0.916259	1.97574	0.377378	0.703606	0.124818	2.73762	0.957141	2.17405	2.76309	6.709
TCGA-J4-A83I	1.75159	1.92447	1.49835	1.57967	0.260776	3.02772	1.71945	2.18203	2.62723	6.83146
TCGA-J4-A83J	1.76605	1.68723	0.76034	1.38815	0.256402	2.78975	1.35473	2.27057	2.40412	5.48125
TCGA-J4-A83K	1.31911	1.60471	0.568765	0.6868	0.212663	2.73898	1.28983	2.1958	2.76746	6.67775
TCGA-J4-A83L	1.19186	0.700348	0.594228	0.794346	0.15606	2.15122	0.973432	2.36634	2.66537	6.59358
TCGA-J4-A83M	1.58825	2.14544	1.02493	0.925231	0.201198	2.51284	1.32079	2.00957	2.29403	5.7581
TCGA-J4-A83N	1.2253	1.30774	0.35667	0.925713	0.132488	2.55547	1.23041	2.10607	2.0648	5.69656
TCGA-J4-AATV	1.81815	1.51646	0.681426	1.06165	0.209494	2.869	1.85638	2.27264	3.00131	6.50844
TCGA-J4-AATZ	1.1548	1.19835	0.642931	0.805316	0.106344	2.53776	0.993508	2.18045	2.39019	5.28318
TCGA-J4-AAU2	1.13276	1.27265	0.520014	1.25512	0.0822975	1.72824	1.0115	1.88292	2.54356	5.20647
TCGA-J9-A52B	1.79279	4.17732	0.856811	1.13852	0.185813	3.16886	1.56471	2.37077	2.64653	6.88709
TCGA-J9-A52C	2.01013	2.62176	1.46591	1.18801	0.276144	3.14839	2.21777	2.48933	3.26292	7.55872
TCGA-J9-A52D	0.738519	0.213462	0.321996	0.784018	0.310944	1.53586	0.609775	1.83311	1.51064	4.28282
TCGA-J9-A52E	2.62099	4.83699	0.803103	1.19773	0.115512	2.67037	0.973245	1.63784	2.68848	7.42182
TCGA-J9-A8CK	1.21686	1.48879	0.750496	0.51453	0.114628	2.95177	0.997463	1.86615	2.78481	7.71994
TCGA-J9-A8CL	1.73295	1.44646	0.913632	1.86698	0.181376	3.21393	1.69022	1.85117	2.80275	7.72783
TCGA-J9-A8CM	1.43071	1.15456	0.615093	1.02454	0.119175	3.30021	1.44105	1.8892	2.86313	7.92016
TCGA-J9-A8CN	0.694643	0.568338	0.4456	1.04064	0.0506178	1.83363	0.704526	1.82246	2.18917	5.0282
TCGA-J9-A8CP	0.954476	0.89394	0.660618	1.3073	0.234184	2.24826	1.06485	2.17317	3.77656	6.79004
TCGA-KC-A4BL	2.09742	2.3548	1.1688	1.44281	0.347915	2.84545	1.82094	2.50211	3.14488	6.66955
TCGA-KC-A4BN	1.09075	1.99047	0.670269	0.932098	0.153178	2.22685	0.802463	2.25041	2.10244	5.23142
TCGA-KC-A4BR	1.30994	1.35165	0.748946	0.835586	0.227741	2.51702	1.04296	2.4117	3.38134	7.35679
TCGA-KC-A4BV	2.10471	2.61522	1.43139	1.23582	0.477135	3.30121	1.76504	2.15707	2.96935	7.65006
TCGA-KC-A7F3	1.08002	1.65271	0.729055	0.775164	0.0833439	2.25503	1.24698	2.03841	2.36402	5.52866
TCGA-KC-A7F5	0.701317	0.482273	0.266547	1.06515	0.0564039	1.79359	0.460779	1.89129	1.96536	4.88695
TCGA-KC-A7F6	1.31253	1.94254	0.937314	1.15596	0.198076	2.64958	1.18677	2.0441	2.79564	5.94972
TCGA-KC-A7FA	1.31413	1.42627	0.697943	0.646135	0.153397	2.44872	1.10674	1.86251	2.3638	5.95584
TCGA-KC-A7FD	0.808947	0.975548	0.401694	1.03845	0.0665926	2.06514	0.728711	2.19615	1.91227	4.72357
TCGA-KC-A7FE	1.49115	1.6941	0.697177	1.0472	0.225456	2.32749	1.72779	2.1861	3.52643	7.25537
TCGA-KK-A59V	4.29228	4.78954	2.26155	3.50167	0.83101	3.8357	2.17363	1.77323	2.41667	5.28663
TCGA-KK-A59Y	1.13809	2.14814	0.660754	1.59939	0.173285	2.48674	1.40818	2.07919	2.33037	5.30325
TCGA-KK-A59Z	1.11096	0.659352	0.705123	1.03945	0.0425352	2.79268	1.4127	1.77606	2.74429	6.4518
TCGA-KK-A5A1	1.42248	1.03049	0.713172	1.2153	0.0929096	2.81732	1.56089	1.77699	2.45307	6.13074
TCGA-KK-A6DY	1.80183	2.11357	0.9764	1.16473	0.214007	3.42604	1.74522	2.44662	2.53731	5.98246
TCGA-KK-A6E1	0.928734	0.880156	0.661969	0.860508	0.093955	2.82431	0.832316	2.04252	2.25957	5.22003
TCGA-KK-A6E2	1.48945	1.52079	0.607105	1.6085	0.164666	2.77446	1.7062	2.12863	2.36707	5.72803
TCGA-KK-A6E3	1.92189	1.8439	0.832494	1.09051	0.143441	2.621	1.63266	1.88876	2.62145	6.49022
TCGA-KK-A6E4	1.19389	1.84055	0.539273	0.928172	0.106276	2.31623	0.881173	1.95976	1.76308	5.65047
TCGA-KK-A6E5	1.37336	1.43395	0.745832	1.30252	0.0976779	2.56554	1.40788	1.92699	2.78709	5.72818
TCGA-KK-A6E6	1.57647	2.89143	0.680697	1.14352	0.257617	3.13996	1.3208	2.21578	2.87616	6.85327
TCGA-KK-A6E7	0.736635	0.584561	0.503503	1.18047	0.069578	2.20026	0.735648	1.77372	2.892	5.41316
TCGA-KK-A6E8	0.453421	0.692748	0.424965	1.12425	0.039507	1.93988	0.611226	1.58018	2.15836	4.88945
TCGA-KK-A7AQ	1.09805	1.15912	0.544414	0.924541	0.114991	1.93977	0.908889	1.68263	2.39521	5.83471
TCGA-KK-A7AU	0.939316	1.79771	0.659517	0.622655	0.247588	2.42081	0.647789	2.00171	1.91791	4.41769
TCGA-KK-A7AV	2.92897	3.02429	1.44455	2.86099	0.423611	3.17962	2.36433	2.10997	3.1032	6.23826
TCGA-KK-A7AW	1.607	2.34251	0.94363	1.32558	0.13344	2.26816	1.16917	1.58779	1.55986	4.61757
TCGA-KK-A7AY	0.879512	1.35089	0.714565	0.802974	0.0700842	2.39316	0.750531	1.87777	1.42511	5.29788
TCGA-KK-A7B0	2.20394	2.39624	0.920466	1.88974	0.0984745	2.37874	1.85904	1.86117	2.28395	6.05624
TCGA-KK-A7B1	1.09977	1.17264	0.705456	0.732398	0.143956	2.8477	1.30561	2.07537	3.64197	6.85012
TCGA-KK-A7B2	2.43052	2.74868	1.4163	1.24563	0.249069	3.23251	2.14572	2.14868	2.8449	6.55207
TCGA-KK-A7B3	2.061	2.23582	1.37951	0.967081	0.31289	3.28181	2.24739	2.07581	3.04544	6.9054
TCGA-KK-A7B4	1.88438	2.57224	1.02901	1.5785	0.212338	3.06632	1.65104	2.00913	2.26548	6.49847
TCGA-KK-A8I4	2.74272	3.57176	1.63303	2.72934	0.433815	3.6915	2.3514	2.24817	3.625	7.37271
TCGA-KK-A8I5	1.14764	0.982966	0.731243	0.766682	0.0911581	2.83469	1.09412	1.99779	2.7428	6.66221
TCGA-KK-A8I6	1.27096	1.94766	0.705901	1.15204	0.241519	2.66362	1.13823	2.27993	2.46786	5.8323
TCGA-KK-A8I7	1.49274	1.97089	1.15193	1.69056	0.268235	3.1658	2.09695	2.3491	3.96385	6.5817
TCGA-KK-A8I8	1.48164	2.21748	0.731083	1.26984	0.137878	2.80203	1.37076	1.95567	2.19506	5.88206
TCGA-KK-A8I9	1.71821	2.07363	1.28418	1.25843	0.275206	2.81436	1.76016	2.43341	3.49109	6.61958
TCGA-KK-A8IA	0.945596	0.751999	0.690989	1.29322	0.180884	2.44853	0.784411	1.96892	2.16941	5.78364
TCGA-KK-A8IC	1.72102	1.76398	0.943988	1.27962	0.189468	3.17437	1.83134	2.29765	3.34622	7.31892
TCGA-KK-A8ID	1.38407	1.22595	0.535444	1.32267	0.239752	2.4415	1.00974	1.86726	2.53794	5.05185
TCGA-KK-A8IF	0.572356	0.428252	0.219162	1.14865	0.0382805	2.08556	0.357134	1.8751	1.82287	5.59157
TCGA-KK-A8IG	1.4931	1.7658	0.774292	1.11479	0.120401	2.39311	1.52207	2.01702	3.09785	7.18211
TCGA-KK-A8IH	1.81636	1.14429	0.748315	2.81893	0.155322	2.9783	1.34914	2.1417	2.31425	6.10312
TCGA-KK-A8IJ	0.790065	0.755028	0.360641	1.05346	0.0942986	2.4639	1.06664	2.1529	2.76587	6.00987
TCGA-KK-A8IK	0.538582	0.250521	0.176171	1.16469	0.051369	2.06422	0.686485	1.68941	2.35374	3.98391
TCGA-KK-A8IM	1.9494	2.48415	1.32779	1.15175	0.237594	3.27288	1.64505	2.29366	2.58386	6.75674
TCGA-M7-A71Y	1.46289	2.3522	0.644626	0.826162	0.168811	2.4579	1.30296	2.14746	2.10186	6.73216
TCGA-M7-A71Z	0.458661	0.360911	0.17905	0.20349	0.0274711	2.01173	0.424891	1.59568	1.45233	4.53261
TCGA-M7-A720	1.43057	1.6979	0.825963	1.49144	0.130719	2.59545	1.37588	2.27507	2.32595	6.18721
TCGA-M7-A721	1.36354	1.60078	0.762706	1.4232	0.203142	2.57557	1.44119	2.10305	2.82467	6.40295
TCGA-M7-A722	0.676137	0.640805	0.427215	0.900358	0.0164134	1.6365	0.610597	1.25003	1.16117	4.59481
TCGA-M7-A723	1.74335	2.50533	1.32579	0.865276	0.260432	2.43618	1.59597	1.60538	2.43877	6.34076
TCGA-M7-A724	0.346202	0.0775788	0.0927755	0.473443	0.0195665	1.81057	0.300498	1.76564	2.22329	3.54629
TCGA-M7-A725	0.775657	0.972266	0.33462	1.33279	0.0723366	2.7202	0.581629	2.09987	1.9492	5.54763
TCGA-MG-AAMC	0.701964	1.30316	0.630542	0.233361	0.0593669	2.03755	0.524893	1.76428	1.36898	4.28599
TCGA-QU-A6IL	1.24118	1.46573	0.645966	0.610284	0.0756029	1.88038	0.893494	1.71239	1.92162	4.96876
TCGA-QU-A6IM	1.85713	2.90986	1.2908	0.406465	0.144295	1.79715	1.13817	1.70623	1.60392	4.9569
TCGA-QU-A6IN	0.969111	1.37967	0.653756	0.456463	0.0675847	1.69415	0.514802	1.65961	1.56915	4.85409
TCGA-QU-A6IO	1.62416	1.89141	0.76168	0.749235	0.0589437	1.86994	0.968258	1.80351	2.02124	4.94859
TCGA-QU-A6IP	1.32514	1.57563	0.556754	0.836541	0.167222	2.34994	1.13926	2.07993	2.31062	5.99759
TCGA-SU-A7E7	1.97784	2.18939	1.28961	1.83052	0.361016	3.00848	1.44216	2.31797	2.85294	6.29549
TCGA-TP-A8TT	2.53728	4.09266	1.46907	1.41768	0.417461	3.43738	2.88823	2.58127	2.85843	6.41111
TCGA-TP-A8TV	0.645283	0.693459	0.307872	0.971464	0.0641041	1.73364	0.61127	1.96447	2.15847	4.93868
TCGA-V1-A8MF	1.41148	1.96368	0.893372	1.09464	0.176625	2.49288	1.85961	1.84098	2.79812	5.38435
TCGA-V1-A8MG	1.9213	2.26535	1.36464	0.84986	0.18568	2.37553	1.12829	2.13122	2.96116	6.60577
TCGA-V1-A8ML	1.06796	1.24276	0.608884	0.65271	0.0799234	2.44005	0.848089	1.84011	2.77793	6.42729
TCGA-V1-A8MM	1.73951	1.76123	1.18093	0.951765	0.187558	2.8935	1.03415	1.8077	3.02689	6.52813
TCGA-V1-A8MU	2.30658	2.93093	1.46275	1.54162	0.376252	3.08232	2.15825	2.26007	3.56816	7.15773
TCGA-V1-A8WL	2.49642	1.9039	1.10811	2.55992	0.274601	2.59672	1.81991	1.91285	2.6387	6.54829
TCGA-V1-A8WN	1.60509	2.50503	1.04431	0.794778	0.336782	2.74278	1.36868	2.35026	2.96838	6.72527
TCGA-V1-A8WS	0.841936	1.29622	0.397009	0.520685	0.0847339	2.36883	0.824219	1.84845	1.99331	5.48112
TCGA-V1-A8WV	2.13337	2.62902	1.24879	1.96178	0.230616	3.14203	2.13997	1.89002	3.23705	6.31031
TCGA-V1-A8WW	1.31491	1.2822	1.18768	2.00439	0.338568	2.80905	0.980084	2.09382	2.56113	6.5508
TCGA-V1-A8X3	1.50132	1.6482	0.593408	1.19182	0.193215	2.88462	1.226	2.01122	2.64011	6.93892
TCGA-V1-A9O5	2.60187	2.64013	1.44695	1.73491	0.2972	3.79996	2.35061	1.94023	2.66631	6.46819
TCGA-V1-A9O7	1.91433	1.91123	0.930144	0.955108	0.188718	3.17424	1.83703	2.15992	3.48747	7.79164
TCGA-V1-A9OA	1.37198	1.7845	0.787527	0.601245	0.159398	2.78307	1.37537	2.1103	2.75538	6.92936
TCGA-V1-A9OF	0.99552	1.31892	0.776773	0.821616	0.197817	2.33889	1.2484	2.15992	2.31423	4.48459
TCGA-V1-A9OH	1.12089	1.31718	0.810521	0.989607	0.163558	2.83096	1.30156	2.04721	2.62512	6.38644
TCGA-V1-A9OL	1.8468	1.78987	1.07545	1.30241	0.179225	2.92745	1.72292	1.91354	2.63399	6.8395
TCGA-V1-A9OQ	1.31433	1.79982	0.799754	1.49201	0.105401	1.81466	1.13187	1.77535	2.8355	5.74831
TCGA-V1-A9OX	1.49268	2.09724	1.03845	1.21158	0.110346	2.16309	1.41229	1.98068	2.33178	5.60837
TCGA-V1-A9OY	1.89491	2.66571	1.12946	1.3636	0.270912	2.96638	1.96273	2.12984	2.99965	6.77846
TCGA-V1-A9Z8	1.60685	1.55828	0.868565	1.14935	0.21943	2.57213	1.67122	2.06164	3.38634	7.31687
TCGA-V1-A9Z9	0.988524	1.3511	1.01562	0.887865	0.12217	2.68572	1.14283	2.0935	2.94298	6.58409
TCGA-V1-A9ZG	1.22907	0.812178	1.07834	0.770541	0.249823	3.2742	1.31262	2.09361	3.49843	7.30715
TCGA-V1-A9ZI	1.12306	1.0689	0.816944	0.732421	0.0838391	3.11786	1.11048	1.73704	2.95428	6.76087
TCGA-V1-A9ZK	1.19311	1.53427	0.835865	1.1898	0.144036	2.57328	1.361	2.16846	2.84826	6.3265
TCGA-VN-A88I	2.32572	2.51622	1.2222	1.81741	0.327213	2.87992	2.03291	2.13586	3.48443	8.4592
TCGA-VN-A88K	1.05828	2.16984	1.51067	0.820681	0.25585	2.91978	0.840096	2.1677	3.48483	6.89019
TCGA-VN-A88L	0.969232	2.48913	0.601341	0.854564	0.0884357	2.62447	0.948928	2.07629	3.36969	6.82556
TCGA-VN-A88N	1.04947	1.34658	0.63964	1.33372	0.104714	2.07323	0.814081	2.15363	2.56651	5.05842
TCGA-VN-A88O	1.49912	1.45575	0.866551	1.0522	0.162849	2.03269	0.717242	1.9693	2.37521	5.52593
TCGA-VN-A88P	1.56596	1.64783	0.608043	1.03317	0.140866	2.32466	1.34378	1.74778	2.65003	6.54711
TCGA-VN-A88Q	1.11982	1.68475	0.585743	0.589807	0.124881	2.46789	0.872608	2.20781	2.86254	5.50193
TCGA-VN-A88R	0.692249	0.692079	0.437546	1.25035	0.108191	2.81531	0.757151	2.01283	3.30777	5.98033
TCGA-VN-A943	0.462665	0.709545	0.282148	0.839143	0.0802134	1.21831	0.495132	1.98706	1.56769	3.57309
TCGA-VP-A872	1.93011	1.79551	0.87022	2.57063	0.262718	2.6077	1.67138	2.17646	2.66728	7.25854
TCGA-VP-A875	0.729763	0.47327	0.178366	1.24338	0.160206	2.18829	0.640109	2.06838	1.70234	5.4427
TCGA-VP-A876	0.990889	2.47406	0.634745	0.685409	0.145521	2.28717	0.751639	2.02956	2.39481	5.46257
TCGA-VP-A878	1.35925	1.9126	0.848547	0.71705	0.166633	2.76666	1.71033	2.21096	3.64055	6.61901
TCGA-VP-A87B	0.918863	0.821163	0.492186	0.684653	0.075427	2.12912	0.781631	1.75512	2.28197	5.32519
TCGA-VP-A87C	4.07381	3.71935	1.88375	4.55619	0.682808	4.25304	3.54693	2.07676	3.01374	7.598
TCGA-VP-A87D	1.10531	1.8688	0.984052	1.23901	0.880671	2.59591	1.06505	2.19444	2.23632	6.08734
TCGA-VP-A87E	2.74497	3.02071	1.47728	1.95734	0.291736	2.85565	2.04228	2.28412	3.08253	7.38803
TCGA-VP-A87H	1.29444	1.359	0.645948	1.01722	0.155533	2.23404	0.989795	2.12992	2.28153	6.02867
TCGA-VP-A87J	1.09403	0.826098	0.499564	0.998646	0.109972	2.90187	0.818837	2.32169	2.39933	6.04571
TCGA-VP-A87K	1.3078	3.18734	1.1629	0.884908	0.182787	2.35446	1.0165	2.14914	2.26765	5.46727
TCGA-VP-AA1N	1.7443	2.11806	0.882665	1.42614	0.0855237	3.07907	1.49849	2.05526	2.71976	6.94515
TCGA-WW-A8ZI	1.13483	1.36356	0.590206	0.701569	0.174516	2.01032	0.728793	2.04166	2.5002	5.21552
TCGA-X4-A8KQ	1.11845	1.54639	0.428046	1.0184	0.0885518	2.42535	0.977082	1.70098	2.11373	6.35138
TCGA-X4-A8KS	1.16785	1.64516	0.625656	0.701331	0.128197	1.68921	0.721677	1.42331	1.24055	4.43776
TCGA-XA-A8JR	1.36206	1.13571	0.480111	1.36102	0.126473	2.29125	1.02553	1.80816	1.95068	6.16123
TCGA-XJ-A83F	0.688709	1.17153	0.427905	0.532772	0.070347	2.40588	0.744252	1.83216	2.53402	5.85344
TCGA-XJ-A83G	0.781956	1.27298	0.544881	0.930504	0.0410063	1.99243	0.786835	1.90625	2.01711	5.04078
TCGA-XJ-A83H	1.23545	1.52468	0.628021	0.920251	0.0757967	1.97772	1.08167	2.1612	2.40419	5.42849
TCGA-XJ-A9DI	2.68816	3.4705	2.07939	0.873409	0.632352	3.40846	2.39521	2.24576	3.41222	7.01707
TCGA-XJ-A9DK	1.86004	2.42944	1.25285	1.49642	0.233993	2.65213	1.62239	2.31685	2.51402	6.44804
TCGA-XJ-A9DQ	1.3655	1.93222	0.771893	0.704614	0.193366	2.12955	1.21219	2.03327	2.74551	5.98681
TCGA-XJ-A9DX	1.00368	0.69476	0.715193	1.01936	0.186774	2.65608	0.608749	1.98374	2.28794	5.58308
TCGA-XK-AAIR	1.8098	2.32928	1.08524	1.47736	0.275775	2.79008	2.32861	2.13362	2.7482	6.30037
TCGA-XK-AAIV	3.13948	3.32449	1.64892	3.32161	0.327221	4.11024	2.76298	2.10936	3.06626	7.25103
TCGA-XK-AAIW	2.04412	4.21599	1.54076	0.855562	0.292969	2.67129	0.801788	1.74325	2.68581	4.40644
TCGA-XK-AAJ3	1.22336	2.3921	0.394814	0.86593	0.117204	2.44773	1.09378	1.9581	2.32836	6.91372
TCGA-XK-AAJA	1.24828	1.48371	0.481508	1.13566	0.196723	2.45402	1.19218	2.13168	2.74047	5.12368
TCGA-XK-AAJP	1.01111	0.721669	0.510924	0.764378	0.0933358	2.38799	1.03771	1.84173	2.23344	5.52466
TCGA-XK-AAJR	0.916849	0.996536	0.485297	1.14536	0.127922	2.73918	1.40137	2.37483	3.77147	6.28721
TCGA-XK-AAJT	1.41402	1.51222	0.676166	1.57858	0.14392	2.48124	1.39303	1.75258	2.88686	6.50634
TCGA-XK-AAJU	1.67945	2.38098	1.08245	0.83513	0.280599	2.32147	1.71436	2.18256	2.87116	5.87029
TCGA-XK-AAK1	1.04969	1.64672	0.498697	0.95565	0.126934	1.84557	0.973124	1.8909	2.13984	4.81143
TCGA-XQ-A8TB	1.46205	1.74848	0.817955	0.84651	0.180741	3.13314	1.05971	2.01747	2.69287	7.34866
TCGA-Y6-A8TL	1.26866	1.15445	0.67405	0.792831	0.192754	1.96789	1.22915	1.97328	2.62713	6.34513
TCGA-Y6-A9XI	1.21994	1.32249	0.571385	1.10203	0.171834	2.22782	1.54634	2.42276	2.88955	5.32904
TCGA-YJ-A8SW	0.86234	0.489486	0.625829	1.08312	1.16097	2.42394	0.724471	1.8775	1.77958	5.72057
TCGA-YL-A8HJ	2.03516	2.31947	1.05595	1.63709	0.2773	3.40415	2.00264	2.09256	3.28091	7.8154
TCGA-YL-A8HK	1.93871	2.52534	1.04233	1.44483	0.249094	3.13363	1.9223	2.26365	3.59075	7.26035
TCGA-YL-A8HL	0.671655	2.6619	0.808639	0.718479	0.0907492	2.72013	0.743112	2.26555	2.69751	5.68258
TCGA-YL-A8HM	1.88625	2.97901	1.23105	1.50513	0.244459	3.21351	1.50989	1.80706	2.17636	5.38576
TCGA-YL-A8HO	2.04191	1.79757	1.20749	2.6378	0.430209	3.53658	2.07405	2.01073	3.37752	7.07753
TCGA-YL-A8S8	1.30515	1.46509	0.753885	1.07254	0.104301	2.84649	0.974857	1.97766	2.75294	6.80471
TCGA-YL-A8S9	0.256252	0.126558	0.108126	0.621657	0.0515668	2.08123	0.501088	1.73576	1.84711	4.09084
TCGA-YL-A8SA	0.970364	1.36008	0.408884	0.833231	0.113094	2.52506	0.905508	2.08396	2.13456	4.72556
TCGA-YL-A8SB	1.52873	1.42351	0.805538	1.16469	0.194216	2.70744	1.41145	2.07886	3.08577	6.95918
TCGA-YL-A8SC	2.0308	2.98518	1.56031	1.21143	0.406951	3.53414	1.42257	2.16305	2.7471	6.28411
TCGA-YL-A8SI	1.44602	1.943	0.677937	1.03497	0.142237	2.53667	1.62323	2.76958	2.99504	6.70939
TCGA-YL-A8SJ	1.02649	1.18324	0.565631	0.546118	0.239667	2.60699	1.00057	2.16692	3.02719	7.92038
TCGA-YL-A8SK	2.04607	2.70464	1.38556	1.06569	0.374868	2.63827	1.15834	2.33713	3.2049	6.97075
TCGA-YL-A8SL	0.876372	0.6485	0.689609	1.19088	0.182218	2.3026	0.750208	2.22066	3.11547	5.41662
TCGA-YL-A8SO	1.27369	1.19472	0.506314	0.952844	0.101196	2.24784	1.00126	1.76954	2.6713	6.55098
TCGA-YL-A8SP	0.535227	2.51929	0.209749	0.540825	0.0632743	2.32972	0.638175	1.929	3.24525	5.93892
TCGA-YL-A8SQ	1.60809	1.30232	0.726403	2.49643	0.246506	2.84146	1.34414	2.10058	3.0693	6.31434
TCGA-YL-A8SR	0.918562	1.24622	1.1291	0.919612	0.364845	2.17823	1.07007	2.28955	4.19429	6.00871
TCGA-YL-A9WH	0.924187	0.487699	0.504421	0.59471	0.091679	2.59778	0.752246	1.97471	2.1617	6.25545
TCGA-YL-A9WI	1.14706	0.828431	0.307569	1.20275	0.131461	1.87211	0.967686	1.76657	1.78785	5.5484
TCGA-YL-A9WK	2.00593	2.08011	1.01374	1.78156	0.146083	2.86368	1.44436	1.93449	3.35308	7.34566
TCGA-YL-A9WL	0.848539	2.15969	0.461146	0.547013	0.110039	2.50685	0.716071	2.01793	2.97941	5.55656
TCGA-YL-A9WX	2.12406	2.48102	1.2305	2.67981	0.26696	3.14809	1.89022	2.37789	2.96329	6.65542
TCGA-YL-A9WY	2.82325	2.49462	1.61485	2.40874	0.268174	4.00396	2.59161	2.07322	3.04145	7.83842
TCGA-ZG-A8QZ	2.1055	1.89215	1.14337	1.74689	0.216108	3.48125	1.96933	2.06711	2.98065	7.32143
TCGA-ZG-A9L1	0.746648	1.72333	0.254409	0.421508	0.19834	2.31444	0.81029	1.92935	3.04001	7.51195
TCGA-ZG-A9L2	2.38981	2.24959	0.889893	3.59478	0.22414	3.30118	2.26638	1.92962	3.24352	8.14597
TCGA-ZG-A9L4	1.59236	1.38425	0.989964	0.556823	0.295278	3.20657	1.60069	1.97785	3.75249	7.51765
TCGA-ZG-A9L5	0.98092	0.650168	0.448472	0.563145	0.183068	2.50627	0.831927	2.16186	2.66163	6.00172
TCGA-ZG-A9L6	1.4886	1.28344	0.739541	1.6091	0.269384	2.79842	1.65092	1.95738	3.7186	6.99711
TCGA-ZG-A9L9	1.91804	1.76012	0.72894	0.951306	0.0529839	3.00822	1.49825	1.58044	2.53584	7.51046
TCGA-ZG-A9LB	1.47329	1.55408	1.21397	0.908649	0.090996	2.23462	1.14345	1.62814	2.02678	5.92521
TCGA-ZG-A9LM	1.10386	1.14301	0.557614	1.35826	0.063529	2.13063	0.852811	1.5798	1.86702	6.24073
TCGA-ZG-A9LN	3.38778	3.92723	1.59869	3.68835	0.463598	3.46667	2.94464	1.8017	2.66284	7.19387
TCGA-ZG-A9LS	2.98315	2.88183	1.66552	3.10245	0.23023	3.37292	2.51595	1.75931	3.33955	7.72856
TCGA-ZG-A9LU	1.6651	1.99119	1.11134	0.613789	0.245859	2.56381	1.52787	1.9453	2.44089	5.55248
TCGA-ZG-A9LY	1.48854	1.85352	0.981415	0.993506	0.123202	3.19443	1.55086	2.19383	3.07449	6.79212
TCGA-ZG-A9LZ	1.54661	1.78663	1.09849	1.36958	0.361663	3.12835	1.54769	1.98171	2.40296	6.05653
TCGA-ZG-A9M4	2.59029	3.17411	1.6098	1.9591	0.527169	2.52674	2.41094	1.94312	2.81736	5.38298
TCGA-ZG-A9MC	3.60919	2.95474	1.50663	4.02578	0.387368	3.74895	2.71785	2.12805	3.30986	7.05415
TCGA-ZG-A9N3	2.30862	1.87712	0.776544	3.89427	0.142522	2.44813	1.41736	1.79411	2.16481	5.32448
TCGA-ZG-A9ND	0.890701	1.18256	0.891637	1.2184	0.0474839	2.08683	0.719231	2.0533	2.54608	5.44033
TCGA-ZG-A9NI	1.08292	0.706643	0.490437	0.373852	0.0872044	2.6968	0.935218	1.80106	3.20443	7.56924

## Sheet: Table 7
Supplementary Table 7: ESTIMATE result
Samples	StromalScore	ImmuneScore	ESTIMATEScore
TCGA.2A.A8VT	-1151.33	-1105.16	-2256.49
TCGA.2A.A8VV	-1046.9	-1475.97	-2522.88
TCGA.2A.A8W1	-1813.19	-1387.96	-3201.15
TCGA.2A.A8W3	-860.756	-1102.07	-1962.83
TCGA.2A.AAYO	-381.733	-31.7484	-413.481
TCGA.4L.AA1F	1554.4	817.555	2371.96
TCGA.CH.5740	-1038.26	-924.054	-1962.32
TCGA.CH.5751	-68.6457	855.655	787.009
TCGA.CH.5752	-658.092	-1324.84	-1982.93
TCGA.CH.5753	-1197.44	-793.806	-1991.25
TCGA.CH.5761	-386.778	-1123.14	-1509.92
TCGA.CH.5771	94.6011	-172.56	-77.9591
TCGA.CH.5788	-1028.81	-1210.13	-2238.94
TCGA.CH.5791	-767.862	-935.693	-1703.55
TCGA.CH.5792	-13.0117	-23.6578	-36.6695
TCGA.EJ.5494	-650.766	-777.532	-1428.3
TCGA.EJ.5495	117.43	-368.76	-251.33
TCGA.EJ.5501	-1033.75	-1121.63	-2155.38
TCGA.EJ.5506	-1108.68	-1068.64	-2177.32
TCGA.EJ.5507	-684.547	-683.019	-1367.57
TCGA.EJ.5508	-568.871	-425.284	-994.155
TCGA.EJ.5509	-338.265	-365.551	-703.816
TCGA.EJ.5510	-720.146	-633.176	-1353.32
TCGA.EJ.5511	-648.514	-1259.98	-1908.49
TCGA.EJ.5514	-61.0357	-435.105	-496.141
TCGA.EJ.5518	31.412	-822.638	-791.226
TCGA.EJ.5519	-678.907	-1139.14	-1818.05
TCGA.EJ.5522	-569.699	-667.836	-1237.53
TCGA.EJ.5524	-23.061	-457.857	-480.918
TCGA.EJ.5525	212.86	-1022.77	-809.912
TCGA.EJ.5526	-255.11	-709.904	-965.014
TCGA.EJ.5527	-122.611	-543.888	-666.499
TCGA.EJ.5532	-628.225	-1133.2	-1761.43
TCGA.EJ.5542	-374.657	-979.18	-1353.84
TCGA.EJ.7125	-573.188	-772.574	-1345.76
TCGA.EJ.7312	-1093.42	-1158.79	-2252.21
TCGA.EJ.7315	13.9223	135.204	149.126
TCGA.EJ.7318	-917.596	-716.892	-1634.49
TCGA.EJ.7325	-1043.66	-1158.23	-2201.89
TCGA.EJ.7327	-89.2415	-883.886	-973.127
TCGA.EJ.7783	-677.553	-894.266	-1571.82
TCGA.EJ.7784	-1103.95	-1103.65	-2207.6
TCGA.EJ.7788	-300.089	-888.196	-1188.29
TCGA.EJ.7792	183.866	-212.459	-28.5932
TCGA.EJ.8468	-51.0616	-425.617	-476.679
TCGA.EJ.8469	-901.236	-1139.61	-2040.85
TCGA.EJ.8472	-881.036	-1338.56	-2219.59
TCGA.EJ.8474	-426.172	-1097.08	-1523.25
TCGA.EJ.A46F	-1585.15	-1478.91	-3064.06
TCGA.EJ.A46G	-469.222	-886.008	-1355.23
TCGA.EJ.A65D	-1666.22	-1862.87	-3529.1
TCGA.EJ.A65E	-1338.91	-1313.75	-2652.66
TCGA.EJ.A65F	-460.055	-824.716	-1284.77
TCGA.EJ.A65J	-749.313	-990.555	-1739.87
TCGA.EJ.A65M	-822.514	-730.427	-1552.94
TCGA.EJ.A7NM	-586.517	-162.177	-748.694
TCGA.EJ.A7NN	-671.785	-593.273	-1265.06
TCGA.EJ.A8FP	-543.603	-681.366	-1224.97
TCGA.EJ.A8FS	-1597.81	-1327.94	-2925.75
TCGA.EJ.AB20	243.106	-323.498	-80.3922
TCGA.FC.A5OB	-1322.46	-1467.85	-2790.3
TCGA.G9.6348	-337.613	-671.191	-1008.8
TCGA.G9.6356	-424.874	-488.922	-913.796
TCGA.G9.6361	-335.966	-1162.41	-1498.38
TCGA.G9.6362	-771.421	-962.691	-1734.11
TCGA.G9.6364	-300.01	-1133.74	-1433.75
TCGA.G9.6379	-467.605	170.677	-296.928
TCGA.G9.6496	-558.167	-1134.63	-1692.79
TCGA.G9.7523	858.004	8.40721	866.412
TCGA.G9.7525	-471.214	-1061.32	-1532.53
TCGA.G9.A9S4	-1509.71	-1472.9	-2982.61
TCGA.G9.A9S7	-1559.34	-1121.34	-2680.69
TCGA.H9.7775	-605.459	-1158.07	-1763.53
TCGA.H9.A6BX	-71.8538	-413.573	-485.427
TCGA.HC.7080	-1364.44	-1284.16	-2648.61
TCGA.HC.7742	-593.803	-1242.49	-1836.3
TCGA.HC.7747	-730.277	-410.731	-1141.01
TCGA.HC.7817	-18.9898	-180.158	-199.148
TCGA.HC.7821	113.002	-315.058	-202.056
TCGA.HC.8257	-794.039	-1025.28	-1819.32
TCGA.HC.8262	-1232.5	-1318.58	-2551.08
TCGA.HC.A632	-63.6654	122.835	59.1693
TCGA.HC.A9TE	-77.0703	124.894	47.8239
TCGA.HC.A9TH	-302.323	-661.945	-964.268
TCGA.HI.7168	-71.4599	-1270.55	-1342.01
TCGA.J4.A67M	-273.519	-114.729	-388.248
TCGA.J4.A67N	-1125.76	-607.938	-1733.7
TCGA.J4.A67Q	-74.7592	-413.71	-488.47
TCGA.J4.A6G3	-631.236	-130.055	-761.291
TCGA.J4.A83I	-705.139	-822.284	-1527.42
TCGA.J4.AATZ	-1328.97	-1239.85	-2568.82
TCGA.J9.A52B	-614.888	-782.634	-1397.52
TCGA.J9.A52C	179.845	-127.258	52.5868
TCGA.J9.A52D	-1694.86	-1580.99	-3275.85
TCGA.J9.A52E	194.372	-523.204	-328.832
TCGA.J9.A8CL	196.101	-463.222	-267.121
TCGA.J9.A8CM	-32.4484	-764.981	-797.43
TCGA.J9.A8CP	-416.457	-911.455	-1327.91
TCGA.KC.A4BV	-216.96	-618.954	-835.915
TCGA.KC.A7F5	-1531.72	-1793.1	-3324.83
TCGA.KC.A7FA	-908.631	-897.955	-1806.59
TCGA.KC.A7FD	-1694.17	-1275.37	-2969.54
TCGA.KK.A59V	-575.049	1414.8	839.749
TCGA.KK.A59Y	-1372.62	-1295.55	-2668.17
TCGA.KK.A5A1	-388.018	-708.458	-1096.48
TCGA.KK.A6E5	-770.775	-958.84	-1729.62
TCGA.KK.A6E6	-439.235	-838.153	-1277.39
TCGA.KK.A6E7	-1166.71	-1250.07	-2416.78
TCGA.KK.A7AQ	-654.915	-1038.53	-1693.44
TCGA.KK.A7AU	-1961.41	-1598.43	-3559.84
TCGA.KK.A7AV	-523.478	181.836	-341.642
TCGA.KK.A7AW	-1020.64	-81.7744	-1102.42
TCGA.KK.A7AY	-1100.13	-1117.43	-2217.56
TCGA.KK.A7B0	-405.131	198.568	-206.563
TCGA.KK.A7B1	-285.855	-1002.46	-1288.31
TCGA.KK.A7B2	-313.434	176.265	-137.169
TCGA.KK.A7B3	-274.982	-352.442	-627.424
TCGA.KK.A7B4	-689.858	-708.727	-1398.59
TCGA.KK.A8I4	205.063	311.152	516.216
TCGA.KK.A8I6	-1155.79	-1049.11	-2204.9
TCGA.KK.A8I7	-302.022	-452.062	-754.084
TCGA.KK.A8I8	-977.576	-1108.96	-2086.54
TCGA.KK.A8I9	-303.397	-398.14	-701.537
TCGA.KK.A8IA	-1115.23	-1340.22	-2455.45
TCGA.KK.A8ID	-1376.3	-1223.74	-2600.04
TCGA.KK.A8IF	-1040.58	-1411.23	-2451.81
TCGA.KK.A8IG	-22.3475	-782.001	-804.349
TCGA.KK.A8IM	-599.52	-803.74	-1403.26
TCGA.M7.A71Z	-1689.34	-1621.34	-3310.69
TCGA.M7.A722	-1282.19	-1071.86	-2354.05
TCGA.M7.A724	-1867.28	-1584.04	-3451.31
TCGA.M7.A725	-1192.75	-1282.74	-2475.5
TCGA.SU.A7E7	-800.316	-627.089	-1427.41
TCGA.V1.A8MF	-493.234	-296.662	-789.895
TCGA.V1.A8MG	-534.852	-880.202	-1415.05
TCGA.V1.A8ML	-599.608	-1257.35	-1856.96
TCGA.V1.A8MM	-306.717	-442.625	-749.342
TCGA.V1.A8MU	-207.74	-402.639	-610.379
TCGA.V1.A8WV	-656.58	-466.737	-1123.32
TCGA.V1.A8WW	-690.55	-931.839	-1622.39
TCGA.V1.A8X3	-645.784	-1078.34	-1724.13
TCGA.V1.A9O5	-688.532	-113.938	-802.469
TCGA.V1.A9O7	-20.4509	-637.677	-658.128
TCGA.V1.A9OA	-205.432	-846.156	-1051.59
TCGA.V1.A9OF	-1381.95	-1168.19	-2550.15
TCGA.V1.A9OH	-693.087	-987.027	-1680.11
TCGA.V1.A9OL	-710.233	-700.878	-1411.11
TCGA.V1.A9OY	-657.156	-751.092	-1408.25
TCGA.V1.A9Z9	-459.546	-1023.54	-1483.08
TCGA.V1.A9ZG	-353.988	-894.275	-1248.26
TCGA.V1.A9ZI	-187.06	-520.138	-707.198
TCGA.VN.A88I	475.788	-476.808	-1.01998
TCGA.VN.A88N	-1297.43	-1300.78	-2598.21
TCGA.VN.A88R	-561.89	-922.823	-1484.71
TCGA.VP.A872	-343.709	-308.393	-652.102
TCGA.VP.A875	-1422.01	-1606.03	-3028.04
TCGA.VP.A87B	-828.213	-1138.7	-1966.91
TCGA.VP.A87C	272.698	1190.71	1463.41
TCGA.VP.A87D	-1265.55	-1486.16	-2751.71
TCGA.VP.A87H	-924.244	-1110.82	-2035.06
TCGA.VP.A87J	-1043.04	-1248.17	-2291.22
TCGA.VP.A87K	-1407.1	-1234.42	-2641.51
TCGA.WW.A8ZI	-1078.74	-1000.28	-2079.02
TCGA.X4.A8KQ	-353.85	-711.169	-1065.02
TCGA.XJ.A9DK	-846.387	-922.208	-1768.6
TCGA.XK.AAIR	-646.963	-757.989	-1404.95
TCGA.XK.AAIV	5.91804	672.09	678.008
TCGA.XK.AAIW	-1460.19	-640.15	-2100.34
TCGA.XK.AAJ3	-636.272	-1286.8	-1923.07
TCGA.XK.AAJA	-1299.87	-1227.33	-2527.21
TCGA.XK.AAJP	-871.159	-888.215	-1759.37
TCGA.XK.AAJR	-695.735	-1117.53	-1813.27
TCGA.XK.AAJT	-306.474	-737.601	-1044.07
TCGA.XQ.A8TB	-268.072	-1063.69	-1331.76
TCGA.YJ.A8SW	-1021.04	-1444.19	-2465.22
TCGA.YL.A8HJ	353.544	-267.356	86.1884
TCGA.YL.A8HL	-1206.01	-1502.45	-2708.46
TCGA.YL.A8HM	-751.837	-361.499	-1113.34
TCGA.YL.A8HO	237.219	135.093	372.312
TCGA.YL.A8S8	-468.631	-1144.42	-1613.06
TCGA.YL.A8SB	-203.926	-879.392	-1083.32
TCGA.YL.A8SC	-565.271	-432.432	-997.704
TCGA.YL.A8SJ	-107.029	-1289.88	-1396.91
TCGA.YL.A8SL	-1438.13	-1472.97	-2911.11
TCGA.YL.A8SO	-587.516	-1059.84	-1647.35
TCGA.YL.A8SP	-868.255	-1631.26	-2499.52
TCGA.YL.A8SQ	-623.572	-900.86	-1524.43
TCGA.YL.A9WH	-938.608	-1160.69	-2099.29
TCGA.YL.A9WI	-873.255	-1256.68	-2129.93
TCGA.YL.A9WK	-119.446	-579.738	-699.184
TCGA.YL.A9WL	-1137.48	-1477.37	-2614.85
TCGA.YL.A9WY	137.255	309.6	446.854
TCGA.ZG.A8QZ	-222.256	-511.73	-733.986
TCGA.ZG.A9L1	-570.112	-1587.72	-2157.84
TCGA.ZG.A9L2	407.607	-72.913	334.694
TCGA.ZG.A9L5	-912.774	-1174.25	-2087.02
TCGA.ZG.A9L6	8.73999	-604.529	-595.789
TCGA.ZG.A9L9	245.814	-210.406	35.4078
TCGA.ZG.A9LM	-252.312	-765.604	-1017.92
TCGA.ZG.A9LN	47.37	837.238	884.608
TCGA.ZG.A9LS	327.922	303.761	631.683
TCGA.ZG.A9LZ	-711.175	-625.487	-1336.66
TCGA.ZG.A9M4	-902.94	-3.44132	-906.381
TCGA.ZG.A9MC	83.7251	952.56	1036.29
TCGA.ZG.A9NI	-31.5926	-968.035	-999.628
TCGA.2A.A8VL	-1243.52	-1309.71	-2553.23
TCGA.2A.A8VO	-814.349	-1059.88	-1874.23
TCGA.2A.A8VX	-1228.46	-1793.33	-3021.79
TCGA.2A.AAYF	-1104.89	-1339.25	-2444.13
TCGA.2A.AAYU	-1019.58	-1427.49	-2447.06
TCGA.CH.5737	-1352.42	-1294.64	-2647.06
TCGA.CH.5738	-220.354	28.854	-191.5
TCGA.CH.5739	-218.837	-550.469	-769.306
TCGA.CH.5741	-1439.1	-1360.7	-2799.8
TCGA.CH.5743	-883.828	-28.1343	-911.962
TCGA.CH.5744	-1073.3	-893.015	-1966.32
TCGA.CH.5745	-451.251	-449.246	-900.497
TCGA.CH.5746	-1306.64	-1428.27	-2734.91
TCGA.CH.5750	-962.7	-377.597	-1340.3
TCGA.CH.5754	-391.804	-75.7386	-467.543
TCGA.CH.5762	-523.7	-444.344	-968.044
TCGA.CH.5763	-269.937	-795.413	-1065.35
TCGA.CH.5764	-836.051	-851.429	-1687.48
TCGA.CH.5765	-1184.05	-1440.9	-2624.95
TCGA.CH.5766	-1119.46	-742.054	-1861.51
TCGA.CH.5767	-1034.21	-1345.5	-2379.7
TCGA.CH.5768	-1243.88	-1166.32	-2410.2
TCGA.CH.5769	-694.051	-899.201	-1593.25
TCGA.CH.5772	-637.772	-971.108	-1608.88
TCGA.CH.5789	-718.566	-685.981	-1404.55
TCGA.CH.5790	-1207.77	-995.934	-2203.7
TCGA.CH.5794	-1271.08	-1159.62	-2430.7
TCGA.EJ.5496	-1335.83	-1297.06	-2632.88
TCGA.EJ.5497	-608.884	-804.707	-1413.59
TCGA.EJ.5498	-42.9385	-526.792	-569.73
TCGA.EJ.5499	-767.375	-603.929	-1371.3
TCGA.EJ.5502	-589.699	-476.042	-1065.74
TCGA.EJ.5503	-629.65	-669.043	-1298.69
TCGA.EJ.5504	-105.538	-957.363	-1062.9
TCGA.EJ.5505	-1229.73	-1238.89	-2468.62
TCGA.EJ.5512	-1021.85	-1240.02	-2261.87
TCGA.EJ.5515	-816.243	-1196.44	-2012.68
TCGA.EJ.5516	46.0871	-436.933	-390.846
TCGA.EJ.5517	-535.46	-637.861	-1173.32
TCGA.EJ.5521	-833.095	-875.843	-1708.94
TCGA.EJ.5530	-603.175	-1204.87	-1808.05
TCGA.EJ.5531	-480.335	-366.912	-847.247
TCGA.EJ.7115	-474.442	-1066.34	-1540.79
TCGA.EJ.7123	-969.274	-1228.13	-2197.4
TCGA.EJ.7218	-1115.45	-1061.31	-2176.75
TCGA.EJ.7314	-1408.33	-1228.18	-2636.52
TCGA.EJ.7317	-876.228	-1387.03	-2263.26
TCGA.EJ.7321	-1075.21	-656.619	-1731.83
TCGA.EJ.7330	-468.744	-1069.19	-1537.93
TCGA.EJ.7781	-655.022	-709.879	-1364.9
TCGA.EJ.7782	-623.527	-948.644	-1572.17
TCGA.EJ.7785	-216.337	-464.453	-680.789
TCGA.EJ.7786	-622.505	-1150.39	-1772.89
TCGA.EJ.7791	32.8997	-749.074	-716.174
TCGA.EJ.7793	-1105.92	-1312.71	-2418.63
TCGA.EJ.7794	-362.479	-572.695	-935.174
TCGA.EJ.7797	-1052.21	-940.698	-1992.91
TCGA.EJ.A46B	-1089.85	-1344.28	-2434.13
TCGA.EJ.A46D	-1040.62	-1103.9	-2144.53
TCGA.EJ.A46E	-991.829	-865.734	-1857.56
TCGA.EJ.A46H	-113.871	-309.859	-423.731
TCGA.EJ.A46I	-1011.5	-1155.32	-2166.81
TCGA.EJ.A65B	-439.71	-859.229	-1298.94
TCGA.EJ.A65G	-1216.07	-1436.46	-2652.53
TCGA.EJ.A6RA	-1043	-991.837	-2034.84
TCGA.EJ.A6RC	-209.752	-181.124	-390.875
TCGA.EJ.A7NF	-1598.91	-1295.76	-2894.67
TCGA.EJ.A7NG	-619.968	-1006.73	-1626.7
TCGA.EJ.A7NH	-822.053	-1149.79	-1971.84
TCGA.EJ.A7NJ	-1216.51	-796.669	-2013.18
TCGA.EJ.A7NK	-984.764	-1146.61	-2131.38
TCGA.EJ.A8FN	-597.438	-633.967	-1231.41
TCGA.EJ.A8FO	-990.338	-1275.75	-2266.09
TCGA.EJ.AB27	-1138.96	-516.088	-1655.04
TCGA.FC.7708	-129.053	-633.145	-762.198
TCGA.FC.A66V	-1063.15	-799.409	-1862.56
TCGA.FC.A8O0	-1128.27	-1443.19	-2571.47
TCGA.G9.6329	-544.464	-728.517	-1272.98
TCGA.G9.6333	-660.878	-844.992	-1505.87
TCGA.G9.6336	-1027.91	-1109.02	-2136.94
TCGA.G9.6339	-1208.79	-1088.7	-2297.49
TCGA.G9.6342	-1090.18	-1216.83	-2307.01
TCGA.G9.6343	-960.881	-1161.24	-2122.12
TCGA.G9.6347	-53.0696	54.3422	1.27263
TCGA.G9.6351	-1110.91	-1307.35	-2418.26
TCGA.G9.6353	-765.028	-1272.46	-2037.49
TCGA.G9.6354	-1461.02	-1207.92	-2668.94
TCGA.G9.6363	-702.685	-911.818	-1614.5
TCGA.G9.6365	-203.165	-947.968	-1151.13
TCGA.G9.6366	-1176.82	-1269.84	-2446.66
TCGA.G9.6369	-950.695	-1320.54	-2271.24
TCGA.G9.6370	-534.017	-813.576	-1347.59
TCGA.G9.6371	-1222.97	-1289.75	-2512.73
TCGA.G9.6377	-855.827	-782.74	-1638.57
TCGA.G9.6378	-304.847	-1064.68	-1369.53
TCGA.G9.6384	-484.807	-861.181	-1345.99
TCGA.G9.6385	-672.29	-1106.61	-1778.9
TCGA.G9.6498	-402.126	-28.6872	-430.814
TCGA.G9.6499	-1276.44	-963.394	-2239.83
TCGA.G9.7509	-900.849	-1378.16	-2279.01
TCGA.G9.7510	-317.12	-772.28	-1089.4
TCGA.G9.7519	-699.826	-1182.06	-1881.89
TCGA.G9.7521	-213.518	-8.14054	-221.659
TCGA.G9.7522	-592.334	-939.45	-1531.78
TCGA.HC.7744	-1218.3	-1315.78	-2534.09
TCGA.HC.8258	-1114.75	-879.629	-1994.38
TCGA.HC.8259	-1367.67	-1438.03	-2805.7
TCGA.HC.8260	-772.573	-999.947	-1772.52
TCGA.HC.8265	247.075	127.756	374.832
TCGA.HC.A76W	-228.937	-829.173	-1058.11
TCGA.HC.A76X	-1447.04	-1614.41	-3061.46
TCGA.HC.A8D0	-454.539	-604.369	-1058.91
TCGA.HC.A8D1	-459.091	-767.039	-1226.13
TCGA.HI.7169	-335.332	-1024.64	-1359.98
TCGA.HI.7170	40.521	-405.079	-364.558
TCGA.J4.8198	-550.35	-1251.18	-1801.53
TCGA.J4.8200	-551.083	-1050.66	-1601.74
TCGA.J4.A67K	-980.712	-453.374	-1434.09
TCGA.J4.A67L	-679.909	-358.155	-1038.06
TCGA.J4.A67O	-235.941	-580.158	-816.099
TCGA.J4.A67R	-661.728	-332.722	-994.45
TCGA.J4.A67S	-1282.71	-737.317	-2020.03
TCGA.J4.A67T	-1067.03	-887.713	-1954.74
TCGA.J4.A6G1	-144.805	1135.49	990.681
TCGA.J4.A6M7	-998.66	-1481.18	-2479.84
TCGA.J4.A83J	-1062.05	-589.269	-1651.32
TCGA.J4.A83K	-878.296	-1274.09	-2152.39
TCGA.J4.A83L	-666.643	-1176.98	-1843.63
TCGA.J4.A83M	-1016.1	-934.294	-1950.39
TCGA.J4.A83N	-1378.58	-1163.71	-2542.3
TCGA.J4.AATV	-597.29	-493.995	-1091.29
TCGA.J4.AAU2	-959.916	-1070.09	-2030
TCGA.J9.A8CK	2.57877	-881.492	-878.913
TCGA.J9.A8CN	-867.693	-1059.87	-1927.56
TCGA.KC.A4BL	-616.197	-693.272	-1309.47
TCGA.KC.A4BN	-1572.12	-1263.66	-2835.79
TCGA.KC.A4BR	-223.887	-922.926	-1146.81
TCGA.KC.A7F3	-1109.01	-1078.04	-2187.05
TCGA.KC.A7F6	-1026.12	-1037.53	-2063.64
TCGA.KC.A7FE	-164.226	-909.51	-1073.74
TCGA.KK.A59Z	-42.7807	-675.469	-718.249
TCGA.KK.A6DY	-1036.54	-709.686	-1746.23
TCGA.KK.A6E1	-1318.66	-1164.94	-2483.6
TCGA.KK.A6E2	-1307.15	-1100.04	-2407.19
TCGA.KK.A6E3	-365.532	-311.811	-677.344
TCGA.KK.A6E4	-1321.14	-1082.1	-2403.24
TCGA.KK.A6E8	-1219.17	-1396.63	-2615.8
TCGA.KK.A8I5	-641.809	-1117.98	-1759.79
TCGA.KK.A8IC	-253.721	-602.939	-856.661
TCGA.KK.A8IH	-1067.56	-730.581	-1798.14
TCGA.KK.A8IJ	-1047.45	-1272.78	-2320.23
TCGA.KK.A8IK	-1554.69	-1373.12	-2927.81
TCGA.M7.A71Y	-847.047	-1048.43	-1895.48
TCGA.M7.A720	-1099.04	-1016.33	-2115.37
TCGA.M7.A721	-808.707	-941.133	-1749.84
TCGA.M7.A723	-211.873	-51.4433	-263.317
TCGA.MG.AAMC	-1460.38	-1304.51	-2764.9
TCGA.QU.A6IL	-1281.89	-957.049	-2238.94
TCGA.QU.A6IM	-1042.62	-289.801	-1332.42
TCGA.QU.A6IN	-1576.26	-1422.23	-2998.49
TCGA.QU.A6IO	-1094.16	-586.799	-1680.96
TCGA.QU.A6IP	-1034.59	-1207.04	-2241.63
TCGA.TP.A8TT	-349.236	39.7225	-309.514
TCGA.TP.A8TV	-1290.96	-1442.58	-2733.54
TCGA.V1.A8WL	-647.53	-514.769	-1162.3
TCGA.V1.A8WN	-842.512	-961.815	-1804.33
TCGA.V1.A8WS	-1207.49	-1485.88	-2693.37
TCGA.V1.A9OQ	-764.215	-907.102	-1671.32
TCGA.V1.A9OX	-885.576	-742.003	-1627.58
TCGA.V1.A9Z8	-68.1647	-701.143	-769.308
TCGA.V1.A9ZK	-706.113	-1083.2	-1789.31
TCGA.VN.A88K	-430.527	-1023.02	-1453.55
TCGA.VN.A88L	-524.843	-1229.13	-1753.97
TCGA.VN.A88O	-1081.42	-878.028	-1959.45
TCGA.VN.A88P	-456.744	-935.666	-1392.41
TCGA.VN.A88Q	-1363.14	-1232.56	-2595.7
TCGA.VN.A943	-1985.86	-1711.68	-3697.54
TCGA.VP.A876	-1474.65	-1462.14	-2936.8
TCGA.VP.A878	-345.668	-717.894	-1063.56
TCGA.VP.A87E	-203.513	-2.6895	-206.203
TCGA.VP.AA1N	-442.462	-563.77	-1006.23
TCGA.X4.A8KS	-971.425	-769.492	-1740.92
TCGA.XA.A8JR	-784.354	-1019.17	-1803.53
TCGA.XJ.A83F	-907.367	-1342.23	-2249.6
TCGA.XJ.A83G	-1340.46	-1245.57	-2586.03
TCGA.XJ.A83H	-1286.36	-1053.9	-2340.26
TCGA.XJ.A9DI	-279.278	14.5861	-264.692
TCGA.XJ.A9DQ	-1010.92	-1224.56	-2235.47
TCGA.XJ.A9DX	-945.872	-1080.15	-2026.02
TCGA.XK.AAJU	-1057.11	-868.345	-1925.45
TCGA.XK.AAK1	-1229.67	-1017.61	-2247.28
TCGA.Y6.A8TL	-833.438	-1265.27	-2098.71
TCGA.Y6.A9XI	-1240.3	-1270.38	-2510.68
TCGA.YL.A8HK	-383.938	-759.949	-1143.89
TCGA.YL.A8S9	-1626.46	-1697.6	-3324.06
TCGA.YL.A8SA	-1552.48	-1324.13	-2876.61
TCGA.YL.A8SI	-347.221	-693.794	-1041.02
TCGA.YL.A8SK	-581.767	-732.71	-1314.48
TCGA.YL.A8SR	-667.123	-1123.13	-1790.25
TCGA.YL.A9WX	-623.195	-505.484	-1128.68
TCGA.ZG.A9L4	-29.0043	-699.563	-728.567
TCGA.ZG.A9LB	-557.41	-457.887	-1015.3
TCGA.ZG.A9LU	-1019.09	-430.793	-1449.88
TCGA.ZG.A9LY	-491.949	-723.896	-1215.84
TCGA.ZG.A9N3	-1255.7	-355.613	-1611.31
TCGA.ZG.A9ND	-1290.31	-1212.2	-2502.51

## Sheet: Table 8
Supplementary Table 8: Cibersort result
	B cells naive	B cells memory	Plasma cells	T cells CD8	T cells CD4 naive	T cells CD4 memory resting	T cells CD4 memory activated	T cells follicular helper	T cells regulatory (Tregs)	T cells gamma delta	NK cells resting	NK cells activated	Monocytes	Macrophages M0	Macrophages M1	Macrophages M2	Dendritic cells resting	Dendritic cells activated	Mast cells resting	Mast cells activated	Eosinophils	Neutrophils	P-value	Correlation	RMSE
TCGA-2A-A8VL	0.00273957	0	0.493177	0.0926451	0	0.139325	0	0	0.00258629	0	0	0.0812486	0.00489193	0	0.0557709	0.0349607	0.0345741	0	0.0580813	0	0	0	0.17	0.0837437	1.04604
TCGA-2A-A8VO	0.0409794	0	0.196891	0.0529287	0	0.18644	0	0.0585942	0.00583666	0	0	0.0391281	0.0198673	0.136603	0.0543319	0.0600666	0	0	0.147976	0	0	0.000356355	0.362	0.0442803	1.05097
TCGA-2A-A8VT	0.0377328	0	0.0110337	0.0580752	0	0.33037	0	0.0598934	0.0644942	0	0	0.019099	0.00798803	0.0671382	0.150037	0.0892029	0.0580739	0	0.0468609	0	0	0	0.239	0.0687139	1.07607
TCGA-2A-A8VV	0.0967658	0	0.0625041	0.159364	0	0.23175	0	0.0200821	0	0	0	0.0274565	0	0.0192865	0.0592847	0.0848706	0.0493907	0	0.189245	0	0	0	0.968	-0.0420965	1.09945
TCGA-2A-A8VX	0.111968	0	0.109708	0.103992	0	0.205276	0	0.0196714	0.00817362	0	0	0.106315	0.00918334	0	0.0508481	0.127742	0.064446	0	0.0826302	4.65201e-05	0	0	0.972	-0.0427697	1.09616
TCGA-2A-A8W1	0	0	0.075439	0.0996054	0	0.191566	0	0.0210326	0	0.0572166	0	0.0453309	0.0363034	0.0810539	0.0752679	0.220969	0	0.0286722	0.0675426	0	0	0	0.997	-0.0591865	1.10892
TCGA-2A-A8W3	0.0795206	0	0.0178006	0.125404	0	0.198882	0	0.0737986	0	0	0	0.0272425	0.00882205	0.00994821	0.0630835	0.130731	0.0771069	0	0.187659	0	0	0	0.315	0.0519666	1.06058
TCGA-2A-AAYF	0.0708344	0	0.288108	0.0653072	0	0.0885298	0	0.0185426	0.0190585	0.0191158	0	0.0576281	0.0189639	0.121094	0.0501616	0.0796345	0	0	0.103021	0	0	0	0.735	-0.00363526	1.06331
TCGA-2A-AAYO	0.0821726	0.0110477	0.0919981	0.0602063	0	0.182419	0	0.0831851	0.0424389	0.0180863	0	0.0327784	0.00526455	0.0923693	0.071778	0.0679341	0	0	0.158321	0	0	0	0.057	0.144021	1.02071
TCGA-2A-AAYU	0.00897758	0	0.0922485	0.0426337	0	0.195139	0	0	0.00480093	0.0134558	0	0.0503985	0	0.167693	0.110458	0.0596521	0.0390161	0	0.215527	0	0	0	0.635	0.00874227	1.08491
TCGA-4L-AA1F	0.0475882	0	0.0233925	0.0415837	0	0.151946	0	0.0225514	0.0123801	0.029457	0	0.0190518	0	0.375415	0.0869388	0.141599	0.0123447	0	0.0357515	0	0	0	0.001	0.396035	0.92646
TCGA-CH-5737	0.0846216	0	0.297071	0.0202108	0	0.0925426	0	0.052381	0.00212224	0.0070973	0	0.0360422	0.00295797	0.154343	0.0678121	0.0823958	0.0191412	0	0.0739211	0	0	0.00734067	0.142	0.0921739	1.03149
TCGA-CH-5738	0.0831683	0	0.0332706	0.0720461	0	0.132122	0.0140306	0.0299981	0.0254636	0	0	0.0313197	0.0944171	0.130125	0.0400422	0.185669	0.0277723	0	0.0642008	0.00862252	0.0120361	0.0156954	0.099	0.110832	1.03393
TCGA-CH-5739	0.107553	0	0.0634051	0.0720891	0	0.282657	0.0223942	0.0575641	0	0	0	0.0223301	0.0199408	0	0.121045	0.0859183	0.0737434	0	0.068582	0	0	0.0027768	0.269	0.0604975	1.06064
TCGA-CH-5740	0.0340091	0	0.157636	0.0775514	0	0.262535	0	0.0115058	0	0	0	0.00777308	0.0290389	0.0617436	0.198295	0.0649002	0.00854203	0	0.0838096	0	0.00265962	0	0.149	0.0905165	1.06283
TCGA-CH-5741	0.0227007	0	0.0570713	0.126913	0	0.262062	0	0.0101101	0.0666957	0	0	0.0249497	0.00656966	0.070703	0.0493592	0.152259	0.0275515	0.00168446	0.12137	0	0	0	0.913	-0.0287167	1.09374
TCGA-CH-5743	0	0	0.0621053	0.245497	0	0.195166	0.0409143	0.0308832	0.0382981	0	0	0.0208992	0.0243217	0	0.087278	0.0942284	0.109355	0.0031034	0.0236402	0.0132363	0	0.0110748	0.241	0.0678978	1.06715
TCGA-CH-5744	0.00379053	0	0.291371	0.112427	0	0.144379	0.00159861	0.00724503	0	0	0	0.0587877	0.0256767	0.107385	0.064811	0.0400207	0.0104025	0	0.130927	0	0.00117769	0	0.304	0.0533796	1.04835
TCGA-CH-5745	0.101633	0	0.0497896	0.11645	0	0.241967	0	0.0593333	0	0.0270763	0	0.0300714	0.0220364	0.0452308	0.0885788	0.0790371	0.0272541	0	0.111543	0	0	0	0.455	0.0300421	1.0733
TCGA-CH-5746	0.0456819	0	0.261319	0.0961821	0	0.208559	0	0.0351595	0.0377945	0	0.000212233	0.003653	0.00459127	0.0580631	0.0283244	0.100779	0.0284578	0.00835514	0.0493049	0.0244586	0	0.00910451	0.556	0.0173924	1.05746
TCGA-CH-5750	0.164002	0	0.104067	0	0	0.216845	0.0333336	0.0241318	0.00514734	0.105476	0	0	0.00591981	0.137438	0.127074	0.0286025	0	0	0	0.0479626	0	0	0.081	0.122379	1.03936
TCGA-CH-5751	0.139716	0	0.0770309	0.246953	0	0.154273	0.0181123	0.0120336	0.0735452	0.0149203	0	0	0	0.0850578	0.0805417	0.0889314	0	0	0.00888518	0	0	0	0.002	0.358375	0.937599
TCGA-CH-5752	0.0898163	0	0.204922	0.0255005	0	0.238974	0	0.0405206	0	0.00249024	0	0.0391619	0.0101659	0.019765	0.0844633	0.161204	0.0326744	0	0	0.0420578	0	0.00828404	0.679	0.00287062	1.068
TCGA-CH-5753	0.114268	0	0.0879125	0	0	0.233932	0	0.0999947	0	0.0344989	0	0.0341835	0.00701505	0.119683	0.126734	0.111955	0	0.00780105	0.0220218	0	0	0	0.549	0.0181884	1.08083
TCGA-CH-5754	0.0245536	0	0.0941366	0.015388	0	0.308832	0	0.0505799	0	0.0156608	0	0.0317529	0.0199384	0.0660707	0.194208	0.0725173	0.029145	0	0.0757722	0	0.00144447	0	0.002	0.378556	0.9295
TCGA-CH-5761	0.0626285	0	0.0105856	0	0	0.161905	0	0.0147118	0.0318754	0	0	0	0	0.496822	0.0363802	0.104382	0	0	0.0807099	0	0	0	0.044	0.171521	1.06771
TCGA-CH-5762	0.076148	0	0.079358	0.0524378	0	0.307493	0	0.0720378	0.00464393	0.0134551	0	0.0295959	0.00194083	0.0859481	0.0725761	0.0638251	0.0294068	0.00422011	0.0855849	0.0213286	0	0	0.121	0.100729	1.04269
TCGA-CH-5763	0.0749806	0	0.115022	0.0837185	0	0.260634	0.0106999	0.0318022	0	0	0	0.0108656	0.027035	0.0879283	0.0485723	0.110288	0.0353247	0.00171831	0.0619561	0.0290437	0.0013364	0.00907382	0.283	0.0579181	1.04892
TCGA-CH-5764	0.0353605	0	0.173183	0.0242013	0	0.26971	0	0	0	0.0364729	0	0.0544453	0.0156222	0.125785	0.125958	0.033179	0.0175768	0	0.0807406	0	0.00776556	0	0.18	0.0808499	1.05054
TCGA-CH-5765	0.0762645	0	0.206749	0	0	0.158308	0	0.0196457	0	0.0296476	0	0.0246307	0.0135335	0.164725	0.0765552	0.103405	0.0300085	0	0.0965269	0	0	0	0.373	0.0415069	1.05181
TCGA-CH-5766	0.131648	0	0.173592	0.0936909	0	0.178553	0	0.0739635	0	0.0149552	0	0.0468951	0	0.0361743	0.0908454	0.078743	0.0300117	0.00208465	0.0410572	0.00778612	0	0	0.221	0.0711296	1.0493
TCGA-CH-5767	0.0933021	0	0.15138	0.0378979	0	0.210753	0	0.0516335	0.0087991	0	0	0.0430677	0.0148453	0.0254237	0.0303082	0.137558	0.012196	0.0149858	0.073734	0.0778859	0	0.0162294	0.686	0.00201405	1.06766
TCGA-CH-5768	0.0578795	0	0.244833	0.0921673	0	0.134829	0	0.0346693	0.00438843	0	0	0.0192255	0	0.200498	0.0604046	0.0934909	0.0262838	0	0.0313303	0	0	0	0.606	0.0111246	1.06824
TCGA-CH-5769	0.115059	0	0.0291997	0.0691855	0	0.228806	0.0137797	0.0494771	0	0.00082926	0	0.0559878	0.00697223	0.0451088	0.089926	0.144467	0.0627854	0	0.0884172	0	0	0	0.8	-0.0105108	1.08344
TCGA-CH-5771	0.0875919	0	0	0.0897406	0	0.180794	0	0.037045	0.0641086	0	0	0.0332422	0.0651891	0.0741875	0.0459617	0.147898	0.0962513	0.00921359	0.0687762	0	0	0	0.247	0.0662264	1.05103
TCGA-CH-5772	0.103223	0	0.0653345	0.077831	0	0.276671	0	0.0469492	0	0.0126287	0	0.0376222	0.00450074	0	0.0741216	0.0926109	0.0101867	0	0.194056	0	0	0.00426426	0.393	0.0379199	1.07106
TCGA-CH-5788	0.0311376	0	0.127498	0.0125729	0	0.216125	0	0.0100143	0.0133507	0	0	0.0189548	0	0.280962	0.0576204	0.132521	0.0394464	0	0.0597966	0	0	0	0.81	-0.0124313	1.09739
TCGA-CH-5789	6.21934e-05	0	0.196087	0.0257443	0	0.248238	0	0.00571805	0	0	0	0.0603998	0.132509	0.0045914	0.0213836	0.134786	0.0136646	0	0.127713	0	0.012032	0.0170702	0.282	0.0581108	1.04383
TCGA-CH-5790	0.104094	0	0.235228	0.0259516	0	0.194323	0	0	0	0.0040212	0	0.00409517	0.0627519	0.197841	0.0521311	0.0526054	0	0	0.0669578	0	0	0	0.263	0.0624454	1.045
TCGA-CH-5791	0.0024506	0.00398175	0.0266106	0.0341268	0	0.225107	0	0.0353775	0.028699	0	0	0.0561701	0.0930176	0.0800332	0.0753382	0.111341	0.0343979	0.00782016	0.185529	0	0	0	0.748	-0.00510147	1.08137
TCGA-CH-5792	0.00619593	0.00885604	0.0685388	0.087266	0	0.208833	0	0.0525332	0.0540702	0	0	0.026746	0.0298199	0.092146	0.114608	0.138739	0.0457479	0	0.0659002	0	0	0	0.04	0.181579	1.01066
TCGA-CH-5794	0.0755535	0	0.130478	0.0634878	0	0.195253	0	0.0325438	0.0237333	0	0	0.0471157	0.0126376	0.19781	0.0860937	0.0401973	0.0191546	0	0.0759415	0	0	0	0.476	0.0272844	1.06745
TCGA-EJ-5494	0.0523747	0	0.0392406	0.0931172	0	0.254001	0	0.0248776	0.000608426	0	0	0.0600118	0.0105175	0.0799439	0.0857842	0.112162	0.0405868	0	0.146775	0	0	0	0.184	0.0789153	1.05265
TCGA-EJ-5495	0.0853485	0	0.0633641	0.0771415	0	0.240945	0.0005996	0.0461655	0.0252232	0.00134866	0	0.0162737	0	0.0826113	0.106838	0.0830125	0.0725383	0	0.0985905	0	0	0	0.095	0.116022	1.03397
TCGA-EJ-5496	0.059577	0	0.0991166	0.0547768	0	0.216799	0	0.0520381	0	0.0055592	0	0.0487556	0	0.152161	0.0950595	0.0403924	0	0	0.175765	0	0	0	0.764	-0.00728321	1.08452
TCGA-EJ-5497	0.109198	0	0.108307	0.041383	0	0.388465	0	0	0	0	0	0.0145015	0.0167279	0.0948306	0.0352098	0.0474433	0.0415254	0	0.102409	0	0	0	0.337	0.048377	1.05916
TCGA-EJ-5498	0.037898	0	0.14382	0.0803255	0	0.307404	0	0	0.00774903	0	0	0.092862	0.0323045	0.0688144	0.0659872	0.0408434	0.00438829	0	0.113849	0	0.0037554	0	0.221	0.0710676	1.05655
TCGA-EJ-5499	0.042066	0	0.0653549	0.0896516	0	0.18159	0.0261094	0.0674474	0.0202552	0.0197291	0	0.041353	0	0	0.107305	0.0851505	0.109977	0	0.144011	0	0	0	0.194	0.0749014	1.05081
TCGA-EJ-5501	0.0781136	0	0.0821088	0.0253336	0	0.311291	0	0.0325211	0.00593353	0	0	0.0646496	0.00385461	0.0447509	0.116372	0.0619784	0.0599923	0	0.113101	0	0	0	0.373	0.0413606	1.06765
TCGA-EJ-5502	0.00401876	0	0.102199	0.094038	0	0.252436	0.017086	0.0343019	0.0834903	0	0	0.0281674	0.0849891	0.0628286	0.0492602	0.0702304	0.0254689	0.00942114	0.0806599	0	0	0.00140481	0.188	0.0772738	1.04685
TCGA-EJ-5503	0.0412201	0	0.190225	0.050618	0	0.299965	0	0.0137626	0	0	0	0.0359401	0.0078778	0.144702	0.0278799	0.0441216	0.0154007	0.0152943	0.109801	0	0	0.003192	0.12	0.101166	1.03389
TCGA-EJ-5504	0.0390507	0	0.194916	0.0143342	0	0.206873	0	0.0167567	0.00210741	0.00223853	0	0.0571778	0.032143	0.00929794	0.081275	0.198198	0.0159819	0	0.12965	0	0	0	0.579	0.0146293	1.0599
TCGA-EJ-5505	0.0746931	0	0.103071	0.0836521	0	0.181679	0	0.011388	0	0	0	0.055015	0.0124186	0.0207846	0.0512065	0.0973443	0.0130458	0	0.295702	0	0	0	0.32	0.0514521	1.06656
TCGA-EJ-5506	0.0687122	0	0.164326	0.0813678	0	0.242103	0.00583005	0.0476399	0	0.00117371	0	0.0124375	0.000638748	0	0.14217	0.078941	0.0506649	0	0.103995	0	0	0	0.514	0.0226357	1.07287
TCGA-EJ-5507	0.0381389	0	0.0186887	0.0719506	0	0.211228	0.0292257	0.00697787	0.0153933	0	0	0.0416878	0	0.0742733	0.226692	0.0533649	0.0884428	0	0.123936	0	0	0	0.251	0.0648025	1.09149
TCGA-EJ-5508	0.0701118	0	0.0545938	0.0953202	0	0.243494	0	0.0398253	0	0.00524181	0	0.0242795	0.00323166	0.111811	0.0870733	0.0959472	0.0789386	0	0.0901319	0	0	0	0.099	0.111263	1.03609
TCGA-EJ-5509	0.0414643	0	0.0214824	0.0606305	0	0.124751	0	0.0358947	0.037917	0	0	0.0265228	0	0.330282	0.0620481	0.112685	0.0219167	0	0.124405	0	0	0	0.048	0.156827	1.03776
TCGA-EJ-5510	0	0	0.147238	0.145635	0	0.21368	0	0.0382552	0.0199014	0.00300138	0	0.0409315	0.00191246	0.0095235	0.104361	0.0454616	0.0602668	0	0.169832	0	0	0	0.047	0.160434	1.02076
TCGA-EJ-5511	0.0297141	0	0.116313	0	0	0.291872	0	0.0124308	0	0	0	0.0552638	0.0315008	0.0597472	0.0661729	0.124261	0.0428271	0	0.169898	0	0	0	0.61	0.0109086	1.06602
TCGA-EJ-5512	0.0241639	0	0.188131	0.0422668	0	0.283133	0	0.0155889	0	0	0	0.044417	0.0257713	0.158742	0.0576291	0	0.00850137	0	0.151627	0	2.81467e-05	0	0.362	0.0441402	1.05719
TCGA-EJ-5514	0.0646632	0	0.0598617	0.0213707	0	0.268033	0.0132435	0.024113	0	0.011542	0	0.02144	0	0.0469387	0.0824593	0.207153	0.0418817	0.000567671	0.135962	0	0	0.000770137	0.109	0.105235	1.03487
TCGA-EJ-5515	0.0900275	0	0.140908	0.140086	0	0.22255	0	0.0227658	0	0.0161873	0	0.0307304	0.0104975	0	0.0575231	0.0689174	0.0631329	0	0.133663	0	0	0.00301122	0.437	0.0326213	1.06217
TCGA-EJ-5516	0.0656846	0	0.0349889	0.0612687	0	0.322364	0.0232945	0.0399309	0	0	0	0.0144806	0.0152128	0	0.103494	0.1594	0.0535608	0	0.0987136	0	0	0.00760632	0.32	0.0513854	1.06293
TCGA-EJ-5517	0.124655	0	0.166939	0.0880676	0	0.234343	0	0.0201915	0	0.051925	0	0.032981	0	0.0556885	0.0440995	0.0575266	0.00822027	0.0199919	0.0953705	0	0	0	0.256	0.0636242	1.0506
TCGA-EJ-5518	0.0115311	0	0.0593792	0.011837	0	0.334243	0	0	0	0.0233691	0	0.0505307	0.0205375	0.0345249	0.08289	0.202105	0.0448656	0	0.124187	0	0	0	0.166	0.0846987	1.0481
TCGA-EJ-5519	0.0744669	0	0.157254	0.0816112	0	0.180907	0	0.00449727	0.00879644	0	0	0.0500947	0.0398641	0.122482	0.0311056	0.101127	0.00191755	0.000154524	0.145721	0	0	0	0.748	-0.00530295	1.06833
TCGA-EJ-5521	0.0306174	0	0.137394	0.0858381	0	0.153791	0	0.0493248	0.0158957	0	0	0.0455777	0.00790693	0.0558223	0.0552552	0.19629	0.0204884	0	0.145799	0	0	0	0.854	-0.0186314	1.07451
TCGA-EJ-5522	0.02602	0	0.0680351	0.109865	0	0.344936	0.011645	0.0245902	0.0136151	0	0	0.0139792	0.016604	0.0167394	0.100247	0.0519641	0.0878578	0	0.113902	0	0	0	0.178	0.0817765	1.05614
TCGA-EJ-5524	0.0558601	0	0.0420682	0.110909	0	0.357012	0.0148619	0	0.000664261	0.0433845	0	0	0	0.0121801	0.0919073	0.0912335	0.0882075	0	0.0917111	0	0	0	0.108	0.106893	1.04801
TCGA-EJ-5525	0.119517	0	0.0371401	0.00944009	0	0.279673	0	0.0399295	0.00222142	0	0	0.0177933	0.0201965	0.103863	0.0622362	0.167074	0.0737818	0	0.067135	0	0	0	0.572	0.0155465	1.0697
TCGA-EJ-5526	0.0629954	0	0.133684	0.07757	0	0.278627	0.00642769	0.00497158	0	0	0	0.0157955	0	0.0698383	0.0576068	0.124346	0.0567303	0	0.105858	0	0	0.00555053	0.178	0.0816763	1.03882
TCGA-EJ-5527	0.0573113	0	0.0457871	0.0308961	0	0.343848	0	0.0172811	0.0170738	0.0237512	0	0.0203172	0.00749147	0.039145	0.110808	0.0900069	0.0509137	0.00950533	0.135864	0	0	0	0.187	0.0776517	1.05518
TCGA-EJ-5530	0.0883205	0	0.0837621	0.0540626	0	0.200733	0	0.080845	0	0.00994602	0	0.0361427	0.00634833	0.0287492	0.0737681	0.0812502	0.0787231	0	0.177349	0	0	0	0.905	-0.027026	1.08119
TCGA-EJ-5531	0.0452751	0	0.119258	0.109504	0	0.145881	0	0.00864672	0.0241201	0	0	0.0164138	0.0241791	0.201463	0.0147141	0.0784278	0.0763338	0.0155421	0.120243	0	0	0	0.029	0.20988	0.993854
TCGA-EJ-5532	0.0828207	0	0.0605293	0.0365541	0	0.385667	0	0.0277357	0	0	0	0.019446	0.0181182	0.015871	0.0763586	0.127494	0.0252367	0.00621324	0.116131	0	0	0.00182416	0.513	0.0228109	1.07368
TCGA-EJ-5542	0.0686161	0	0.106306	0.0464382	0	0.421529	0.0144618	0	0	0	0.00354346	0	0.00894733	0	0.0645386	0.101285	0.0993813	0	0.0646892	0	0	0.000264415	0.656	0.00532702	1.07793
TCGA-EJ-7115	0.0975526	0	0.0544547	0.112179	0	0.203875	0	0.0364093	0.0309949	0	0	0.00959439	0.0289799	0	0.0539113	0.15096	0.0324373	0	0.188651	0	0	0	0.58	0.014412	1.07001
TCGA-EJ-7123	0.0561401	0	0.161733	0.0620557	0	0.158976	0	0.0407535	0.0243674	0	0	0.0250058	0.00734776	0.0920174	0.0512126	0.155722	0.0142154	0.0107697	0.139681	0	0	2.84502e-06	0.748	-0.00513844	1.0655
TCGA-EJ-7125	0.00370577	0	0.0740658	0.0934532	0	0.170691	0	0.0615725	0	0	0	0.088881	0.0436707	0.121417	0.0562405	0.0898072	0.00881358	0	0.173732	0	0.0139491	0	0.209	0.0731154	1.05365
TCGA-EJ-7218	0.0373183	0	0.227541	0.0532011	0	0.142111	0	0.0112316	0.00268213	0	0	0.0495674	0.03722	0.128176	0.0746869	0.0624547	0.00829482	0	0.165514	0	0	0	0.227	0.0701163	1.04131
TCGA-EJ-7312	0.0303017	0	0.174009	0.0277477	0	0.199579	0	0	0	0	0	0.0413447	0.00977069	0.113232	0.00203863	0.129851	0.00365742	0	0.268468	0	0	0	0.777	-0.00824532	1.08239
TCGA-EJ-7314	0.149667	0	0.198441	0.0969859	0	0.120949	0	0.00800843	0	0	0	0.033899	0.0316663	0.124204	0.0257086	0	0.00447899	0.0331525	0.156773	0	0.0160666	0	0.93	-0.031905	1.07521
TCGA-EJ-7315	0.0168197	0.103489	0.0388865	0.138097	0	0.216741	0	0.0213401	0.08158	0	0	0.0719789	0.00378598	0.0554482	0.0552535	0.0657742	0.016466	0.010726	0.103614	0	0	0	0.248	0.0659181	1.06432
TCGA-EJ-7317	0.0812146	0	0.199311	0.0123015	0	0.180669	0	0.0520273	0	0	0	0.0627012	0.0297101	0	0.0362276	0.135108	0.0358685	0.00382757	0.171033	0	0	0	0.643	0.00777818	1.0587
TCGA-EJ-7318	0.00306915	0	0.180094	0.0925809	0	0.18379	0	0.00945741	0.0287063	0	0	0.0853999	0.0242094	0	0.12186	0.0852444	0.0272976	0	0.158291	0	0	0	0.444	0.0312918	1.07169
TCGA-EJ-7321	0	0.0208054	0.0883744	0.135161	0	0.187587	0.0167949	0.0645544	0.00855136	0.0660105	0	0.0493693	0	0.0614834	0.10799	0.0374868	0.0758125	0.0124061	0.0676122	0	0	0	0.47	0.0280741	1.0825
TCGA-EJ-7325	0	0	0.151898	0.0599148	0	0.255999	0	0.0229079	0.0014433	0	0	0.0762502	0.0257228	0.209642	0.031014	0.0376852	0.00114024	0	0.126383	0	0	0	0.528	0.0215	1.07372
TCGA-EJ-7327	0.00634405	0	0.0701151	0.0413807	0	0.329085	0	0.0117792	0.00775566	0	0	0.0368722	0.0368922	0.0366547	0.132162	0.0974028	0.0371507	0	0.156407	0	0	0	0.657	0.00522159	1.08626
TCGA-EJ-7330	0.109375	0	0.138049	0.110655	0	0.198929	0	0.0583952	0.00231116	0	0	0.0217403	0.0364344	0	0.0501418	0.0860691	0.030799	0.0252207	0.1092	0.00913329	0	0.0135465	0.686	0.00201169	1.06685
TCGA-EJ-7781	0.0570535	0	0.196519	0.073381	0	0.166293	0	0.0524726	0.0157135	0	0	0.0267423	0.0202915	0.0896478	0.0519724	0.0583515	0.0559317	0	0.127388	0	0	0.00824245	0.13	0.0980085	1.02701
TCGA-EJ-7782	0.0438663	0	0.0228399	0.012261	0	0.31672	0	0.024171	0.03542	0	0	0.00458255	0	0.0942027	0.0911465	0.107361	0.127275	0	0.120154	0	0	0	0.431	0.0339526	1.06738
TCGA-EJ-7783	0.00196631	0	0.184001	0.052497	0	0.219821	0	0	0.000955448	0	0	0.0728416	0.0627934	0.11441	0.0492416	0.00913227	0.044905	0	0.179803	0	0.00763221	0	0.13	0.0985233	1.03396
TCGA-EJ-7784	0.0842155	0	0.137323	0.0779836	0	0.362333	0.00477108	0	0	0	0	0.00737288	0	0.0238356	0.098856	0.0874189	0.0580425	0.00159568	0.0562525	0	0	0	0.757	-0.00664618	1.08433
TCGA-EJ-7785	0.0825105	0	0.23309	0.0566619	0	0.129124	0	0.0381794	4.5665e-05	0	0	0.0336128	0.0188366	0.0669849	0.0446872	0.0422537	0.0965806	0	0.146902	0	0	0.010531	0.06	0.141898	1.00957
TCGA-EJ-7786	0.11652	0	0.0956356	0.00711868	0	0.411216	0	0.0193077	0	0	0	0.00557819	0.0148682	0.0160011	0.0732456	0.095455	0.00453652	0	0.140517	0	0	0	0.53	0.0209747	1.07379
TCGA-EJ-7788	0.0760279	0	0.0449209	0.0754471	0	0.329223	0	0.00812233	0	0.00210649	0	0.023302	0.0130777	0	0.0675697	0.132327	0.117314	0	0.110562	0	0	0	0.29	0.0571951	1.05629
TCGA-EJ-7791	0.0750298	0	0.0719674	0.0330106	0	0.302321	0	0.0706553	0	0.00121333	0	0.0300137	0.00340822	0.0334859	0.051435	0.136376	0.0384939	0.000844183	0.150843	0	0	0.000902543	0.14	0.0939228	1.0398
TCGA-EJ-7792	0.0869183	0	0.0872916	0.056238	0	0.224401	0	0.0525883	0.0229924	0	0	0.0558278	0.0180653	0.0432546	0.0370777	0.0922746	0.0383237	0.00176906	0.182977	0	0	0	0.042	0.17914	1.00576
TCGA-EJ-7793	0.102357	0	0.265144	0.0981096	0	0.186273	0	0.00360961	0	0	0	0.0535097	0.0114607	0.0813803	0.0588175	0.0538992	0	0	0.0854393	0	0	0	0.648	0.00655227	1.06457
TCGA-EJ-7794	0.0755678	0	0.147711	0.0465447	0	0.170032	0.0077315	0.0218059	0.0103298	0	0	0.00885901	0.0318031	0.12728	0.0340487	0.0924893	0.0536101	0	0.156295	0	0	0.0158927	0.206	0.073831	1.03706
TCGA-EJ-7797	0.0574569	0	0.113439	0.101912	0	0.247801	0.0223248	0.0181961	0	0	0	0.00835319	0.0177623	0.027622	0.0946215	0.0734179	0.0303077	0	0.186786	0	0	0	0.261	0.0630407	1.05291
TCGA-EJ-8468	0.0656851	0	0.1091	0.0925997	0	0.275365	0	0.0242484	0	0	0	0.0290866	0.0143922	0.0224566	0.0424121	0.150704	0.0707394	0	0.0924945	0.00155939	0	0.00915695	0.25	0.0653301	1.04647
TCGA-EJ-8469	0.0664677	0	0.0700473	0.100667	0	0.125013	0	0.0953886	0	0	0	0.0469616	0	0.113593	0.0673104	0.109606	0.101644	0	0.103302	0	0	0	0.901	-0.0262055	1.08151
TCGA-EJ-8472	0.0683582	0	0.113777	0.0980807	0	0.198384	0	0.0341553	0.00543482	0	0	0.102446	0.0141776	0.086176	0	0.118306	0	0.018522	0.142182	0	0	0	0.582	0.0142956	1.07435
TCGA-EJ-8474	0.0210261	0	0.0620449	0.0127017	0	0.276612	0	0.00270358	0.0279175	0.0149644	0	0.0614536	0	0.17513	0.0547626	0.140405	0.00659702	0	0.143681	0	0	0	0.542	0.0189554	1.07757
TCGA-EJ-A46B	0.0555282	0	0.286351	0.101556	0	0.192305	0	0.00259705	0.00499984	0	0	0.0304086	0.00191963	0.0220317	0.03972	0.112903	0.00207472	0.00343376	0.144172	0	0	0	0.356	0.0450807	1.04839
TCGA-EJ-A46D	0.070251	0	0.264142	0.0305542	0	0.256125	0	0	0	0	0	0.0569766	0.0177192	0.0276727	0.019052	0.0619555	0.0246996	0	0.170852	0	0	0	0.566	0.0162165	1.06001
TCGA-EJ-A46E	0.0468806	0	0.053781	0.163443	0	0.266833	0	0.0871189	0	0	0.000612767	0.0114012	0.0313997	0	0.0424221	0.0890024	0.0878667	0.000950593	0	0.110117	0.00817126	0	0.519	0.0219737	1.08243
TCGA-EJ-A46F	0.0368036	0	0.0487216	0.107446	0	0.221646	0	0.0435594	0.0311086	0	0	0.0896719	0.0105621	0.0945574	0.0535621	0.113321	0	0	0.149041	0	0	0	0.932	-0.0326683	1.1019
TCGA-EJ-A46G	0.0562895	0	0.237471	0.0680113	0	0.165014	0	0.0228792	0.029884	0	0	0.0623903	0.0118274	0.0142981	0.137082	0.0797208	0.0315359	0	0.0835973	0	0	0	0.146	0.0917306	1.0427
TCGA-EJ-A46H	7.29966e-05	0	0.287987	0.0829434	0	0.379037	0	0.0250138	0	0	0	0.070868	0.0174842	0	0.00896804	0.038484	0.000723411	0.0340048	0.0544138	0	0	0	0.086	0.119478	1.04267
TCGA-EJ-A46I	0.0543428	0	0.12797	0.131067	0	0.313238	0	0.0143002	0.0456875	0	0.0104282	0	0.0113679	0	0.0686606	0.0633106	0.0745711	0	0.0850556	0	0	0	0.442	0.0314357	1.07058
TCGA-EJ-A65B	0.0165887	0	0.256132	0.0401698	0	0.0673958	0	0.013488	0.0117768	0	0	0.0514525	0	0.31439	0.00737825	0.114928	0	0	0.1063	0	0	0	0.037	0.190369	1.01338
TCGA-EJ-A65D	0.0413956	0	0.547296	0.0293697	0	0	0	0.0195026	0.0234572	0	0	0.0612722	0.00876279	0.0935356	0.0440715	0.0293233	0	0	0.102014	0	0	0	0.184	0.0787121	1.0465
TCGA-EJ-A65E	0.0137144	0	0.177095	0.0528751	0	0.164998	0	0.00605295	0.00141378	0.0732432	0	0.0411512	0	0.105115	0.0599485	0.11275	0	0	0.191643	0	0	0	0.788	-0.00922241	1.07721
TCGA-EJ-A65F	0.0624952	0	0.0696725	0.14721	0	0.157622	0	0.0259729	0.00994044	0.0349841	0	0.0591021	0.00326115	0.0574485	0.0434517	0.111596	0.0680183	0	0.137094	0.0121319	0	0	0.244	0.0667014	1.05396
TCGA-EJ-A65G	0.134088	0	0.300087	0.045676	0	0.127275	0	0.0267235	0	0	0	0.0465795	0.00779599	0.0346443	0.0316588	0.0615404	0.0048859	0	0.179046	0	0	0	0.647	0.00667064	1.06211
TCGA-EJ-A65J	0.0592823	0	0.258253	0	0	0.194299	0	0.020723	0.00337164	0	0	0.0596185	0.00734539	0	0.0877506	0.218897	0.0133633	0	0.0770696	0	0	2.67602e-05	0.871	-0.0217211	1.07257
TCGA-EJ-A65M	0.0105337	0	0.135832	0.108589	0	0.147218	0	0.0366787	0.00711284	0.0274456	0	0.0317338	0	0.102624	0.0631705	0.169458	0.0300946	0	0.129509	0	0	0	0.329	0.05014	1.05361
TCGA-EJ-A6RA	0.000797552	0	0.167999	0.0301808	0	0.23665	0	0	0.0166306	0	0	0.0533426	0.0234837	0.0953801	0.0985835	0.0731765	0.0135677	0	0.190208	0	0	0	0.287	0.057714	1.05386
TCGA-EJ-A6RC	0.104156	0	0.118592	0.0285614	0	0.315404	0	0.0128445	0.0386808	0.00722959	0	0.0448618	0.0302072	0.0476929	0.0558689	0.0720807	0	0	0.12382	0	0	0	0.047	0.158255	1.01522
TCGA-EJ-A7NF	0	0	0.196667	0.0899088	0	0.189469	0	0.0335239	0	0	0	0.0409491	0	0.263253	0.0627581	0.0528199	0.00935507	0	0.0612964	0	0	0	0.157	0.0879866	1.05068
TCGA-EJ-A7NG	0.0671997	0	0.195083	0.071395	0	0.225846	0	0.0591389	0	0	0	0.0546882	0.0262559	0.0534468	0.039414	0.049535	0.0389744	0	0.119023	0	0	0	0.281	0.0582368	1.04593
TCGA-EJ-A7NH	0.0583087	0	0.160496	0.190037	0	0.23282	0	0.0315086	0	0	0.00630497	0.00260546	0.011442	0	0.0611743	0.112278	0.0241904	0	0.108835	0	0	0	0.313	0.0524795	1.05809
TCGA-EJ-A7NJ	0.0260406	0	0.223579	0.16481	0	0.102744	0	0.103366	0.034945	0	0	0.0531957	0.00967631	0.0575093	0.126008	0.023379	0.0182557	0	0.0564908	0	0	0	0.091	0.117105	1.03977
TCGA-EJ-A7NK	0.0987736	0	0.239301	0.0347007	0	0.144425	0	0.0241297	0.0411701	0	0	0.0801785	0.00685816	0.0573951	0.0771152	0.0478224	0.0216996	0	0.126431	0	0	0	0.382	0.0397106	1.05255
TCGA-EJ-A7NM	0.0548664	0.02937	0.0275043	0.156155	0	0.185274	0	0.0430791	0.131306	0	0	0.0468515	0.0121185	0.0641578	0.0534027	0.0709096	0.0569753	0	0.0680292	0	0	0	0.038	0.186695	1.01337
TCGA-EJ-A7NN	0.0787209	0	0.331145	0.0449671	0	0.15025	0	0.020843	0.0493451	0	0	0.0510057	0.00495819	0.0172583	0.0400245	0.0693283	0.00985458	0	0.129042	0	0	0.00325748	0.07	0.128742	1.01815
TCGA-EJ-A8FN	0.0766783	0	0.036163	0.100851	0	0.215679	0	0.0618023	0.0151964	0	0	0.0574175	0.0213891	0.192484	0.057901	0.0707006	0.00627083	0	0.0874676	0	0	0	0.133	0.0964741	1.04914
TCGA-EJ-A8FO	0.0207458	0	0.357339	0	0	0.113808	0	0.000689554	0.00415609	0.00975191	0	0.0411658	0	0.145266	0.0516874	0.0895889	0	0	0.165802	0	0	0	0.247	0.0662221	1.04443
TCGA-EJ-A8FP	0.00390244	0	0.184497	0.0655965	0	0.231382	0	0	0	0	0	0.0799028	0.0207716	0.0704886	0.056439	0.0718601	0.0149865	0	0.200173	0	0	0	0.097	0.113852	1.03244
TCGA-EJ-A8FS	0.0444073	0	0.0657146	0.1309	0	0.125476	0.0672025	0.00715203	0	0	0	0.0335813	0	0.19932	0.0481243	0.116779	0.00689053	0	0.154452	0	0	0	0.905	-0.0270286	1.09076
TCGA-EJ-AB20	0.0322461	0	0.0150592	0.196614	0	0.239501	0	0.11036	0	0.0312517	0	0.162045	0.0168704	0	0.0304975	0.0687029	0.0236211	0.0111078	0.0404655	0.0216567	0	0	0.075	0.124587	1.08551
TCGA-EJ-AB27	0.0706484	0.0127308	0.125659	0.06754	0	0.209013	0	0.12313	0.0275181	0	0	0.0474849	0	0.0762339	0.0755774	0.014807	0.00324474	0.0108482	0.135564	0	0	0	0.071	0.126446	1.03143
TCGA-FC-7708	0.0037577	0	0.0841943	0.0916564	0	0.239775	0	0	0.00476956	0	0	0.0863635	0.0326431	0.122429	0.0804615	0	0.0533556	0	0.200594	0	0	0	0.109	0.105473	1.04551
TCGA-FC-A5OB	0.0578642	0	0	0.0165774	0	0.288647	0	0.00418812	0	0	0	0.0233373	0.0142815	0	0.0308258	0.374792	0.0135818	0	0.175904	0	0	0	0.984	-0.0473989	1.10867
TCGA-FC-A66V	0.00334897	0	0.298613	0.00143956	0	0.227132	0	0.00821499	0	0.000597548	0	0.019229	0.00876429	0.167968	0.037413	0.043757	0.0193867	0	0.164135	0	0	0	0.086	0.119204	1.0249
TCGA-FC-A8O0	0.0367644	0	0.0639948	0.0288055	0	0.134992	0	0.073098	0.00350978	0	0	0.0850113	0.00772259	0	0.0455695	0.120852	0.00395315	0.00219773	0.393529	0	0	0	0.048	0.156525	1.04252
TCGA-G9-6329	0.046928	0	0.030661	0.195834	0	0.252075	0	0.0241417	0	0.00852264	0	0.0474031	0	0.0142483	0.102372	0.0907453	0.0351585	0	0.15191	0	0	0	0.067	0.130617	1.04534
TCGA-G9-6333	0.0970321	0	0.0618077	0.0943898	0	0.282519	0	0.0405686	0	0	0	0.0764784	0.00581582	0	0.160669	0.0709439	0.0241532	0	0.0408227	0.0404843	0.00431527	0	0.365	0.0433914	1.093
TCGA-G9-6336	0.0313358	0	0.341868	0.0252973	0	0.183184	0	0.0482274	0	0	0	0.0190499	0.00501823	0.0608766	0.0588133	0.100584	0.0625937	0	0.0631517	0	0	0	0.317	0.0517028	1.04183
TCGA-G9-6339	0.0845002	0	0.117302	0.11892	0	0.211604	0.00875814	0.020192	0.0372119	0	0	0.0527548	0.0122005	0.0428531	0.178244	0	0.0340068	0	0.0814527	0	0	0	0.289	0.0574469	1.08013
TCGA-G9-6342	0.0482825	0	0.208349	0.0226973	0	0.178242	0	0.0243845	0.0251321	0	0	0.0554362	0	0.165421	0.0823015	0.026063	0.108434	0	0.0552567	0	0	0	0.358	0.0446539	1.0529
TCGA-G9-6343	0	0	0.344798	0.0203094	0	0.170199	0	0	0.00185064	0	0	0.0256815	0	0.0983843	0.0524251	0.129496	0.00615927	0	0.150696	0	0	0	0.381	0.0398617	1.05035
TCGA-G9-6347	0.0546153	0	0.0867645	0.223394	0	0.205724	0	0.0210081	0.0663076	0	0	0.0451815	0.0137458	0.0503796	0.0243964	0.11058	0	0.00965868	0.0882448	0	0	0	0.047	0.158479	1.0265
TCGA-G9-6348	0.0506319	0	0.0702695	0.139197	0	0.3427	0.00176879	0.00864518	0	0	0	0.0367494	0.00516313	0.0134087	0.11982	0.0888305	0.0344114	0	0.0884048	0	0	0	0.266	0.0613731	1.07379
TCGA-G9-6351	0.00589925	0	0.336448	0.00990266	0	0.231328	0	0	0	0.026323	0	0.0382337	0	0.109558	0.0483051	0	0.005174	0	0.188828	0	0	0	0.542	0.0191194	1.06327
TCGA-G9-6353	0.066272	0	0.339159	0.128418	0	0.144451	0	0.0124144	0.00305067	0	0	0.0216639	0.00864455	0	0.0150426	0.0811147	0.0213873	0.00622472	0.152158	0	0	0	0.355	0.0453721	1.04872
TCGA-G9-6354	0.0248296	0	0.26655	0.083545	0	0.191373	0.0132965	0.024545	0	0	0	0.025214	0	0.130667	0.112105	0.0557011	0.0145951	0	0.0575787	0	0	0	0.498	0.0248812	1.06456
TCGA-G9-6356	0.00482305	0	0.0673025	0.180123	0	0.212797	0.0169143	0.0105415	0.0446376	0	0	0.0271849	0.00455976	0.0209327	0.132771	0.0817106	0.0717865	0	0.123916	0	0	0	0.1	0.110353	1.04819
TCGA-G9-6361	0.0778753	0	0.0576722	0.0535726	0	0.310387	0	0	0.0102806	0.0233865	0	0.0687916	0	0.0811145	0.0579375	0.0830838	0.0319839	0	0.143915	0	0	0	0.921	-0.0305985	1.09582
TCGA-G9-6362	0.054423	0	0.12672	0.0487564	0	0.242266	0.00372765	0.000902404	0	0.0449633	0	0.0620534	0.00030228	0.0119795	0.175551	0.0944902	0.0337808	0	0.100084	0	0	0	0.392	0.0380468	1.08359
TCGA-G9-6363	0.00771307	0	0.125846	0.0265541	0	0.379551	0	0.00259271	0	0.0403074	0	0.0311665	0	0.100085	0.0806216	0.0346111	0.00432831	0	0.166624	0	0	0	0.797	-0.0101391	1.09096
TCGA-G9-6364	0.0575775	0	0.148038	0.0689168	0	0.225345	0.00429416	0.0062955	0.000291118	0	0	0.00194636	0	0.187445	0.0936461	0.0762902	0.0335538	0	0.0963601	0	0	0	0.107	0.107019	1.03575
TCGA-G9-6365	0.00542214	0	0.00656729	0.0746582	0	0.398597	0	0.0525995	0	0	0	0.0661846	0.00667856	0.042786	0.115307	0.0493372	0.0581339	0	0.123728	0	0	0	0.314	0.0523307	1.08702
TCGA-G9-6366	0.0268526	0	0.335446	0.0616718	0	0.130723	0	0.00458987	0.000429412	0	0	0.0627718	0.0206425	0.0610745	0.129141	0	0.0100458	0	0.152861	0	0.00375155	0	0.172	0.0834682	1.04625
TCGA-G9-6369	0.0787717	0	0.0838532	0.138807	0	0.246475	0	0.0207891	0.00168639	0	0	0.0335974	0.0034034	0	0.0567377	0.266861	0	0	0.0690188	0	0	0	0.93	-0.031828	1.09404
TCGA-G9-6370	0.0361091	0	0.0842511	0.159677	0	0.24308	0.0137626	0.0125815	0	0	0	0.0151189	0.00235525	0	0.0543279	0.0957695	0.120684	0	0.157401	0.00488254	0	0	0.186	0.0782266	1.04748
TCGA-G9-6371	0.0323162	0	0.199441	0.150008	0	0.177638	0	0.0146201	0.0175052	0	0	0.024059	0	0.0771493	0.101542	0.0680936	0.0129397	0	0.124688	0	0	0	0.747	-0.0048741	1.07652
TCGA-G9-6377	0.0806464	0	0.0667197	0.177191	0	0.206695	0.0274552	0.0168565	0.0468446	0	0	0.0084888	0	0.116876	0.0673209	0.0772923	0.00873342	0.0174369	0.0814428	0	0	0	0.374	0.0411143	1.06775
TCGA-G9-6378	0.0694999	0	0.119059	0.0448067	0	0.274166	0	0.0613607	0	0.0238881	0	0.0399793	0.00177844	0	0.0864087	0.0716618	0.0407854	0	0.166606	0	0	0	0.439	0.0318403	1.06701
TCGA-G9-6379	0.0173567	0	0.0667653	0.202318	0	0.0621919	0	0.069327	0.0916994	0.0329864	0	0.0706894	0.000763317	0.076371	0.0566406	0.1022	0.0402243	0	0.110467	0	0	0	0.021	0.221686	0.997614
TCGA-G9-6384	0.0787113	0	0.102212	0.031387	0	0.327564	0	0.0397435	0.00422641	0	0	0.0290106	0.00156719	0.0498539	0.139403	0.0300053	0.0483947	0	0.117921	0	0	0	0.142	0.0919777	1.05106
TCGA-G9-6385	0.0431734	0	0.132756	0.0122043	0	0.244484	0	0.0495787	0	0	0	0.0396163	0.0190821	0.0717466	0.0663232	0.0759977	0.0483544	0	0.196683	0	0	0	0.452	0.0304945	1.05802
TCGA-G9-6496	0.00799026	0	0.359295	0.0616121	0	0.137515	0	0.00445866	0.000268817	0	0	0.0495796	0.0196233	0.0247568	0.0787899	0.104751	0.011665	0	0.139695	0	0	0	0.703	0.00010136	1.06453
TCGA-G9-6498	0.0549075	0	0.0971476	0.174756	0	0.237042	0.0198498	0.00548776	0.143756	0	0	0.039431	0	0.0451854	0.0291146	0.0618008	0	0.034059	0.057463	0	0	0	0.037	0.191376	1.01565
TCGA-G9-6499	0.046188	0	0.149071	0.0883788	0	0.181886	0	0.0103949	0.00999075	0	0	0.0788178	0.0236407	0.112638	0.0468633	0.0735733	0.00321445	0	0.175343	0	0	0	0.644	0.00737224	1.07094
TCGA-G9-7509	0.0990556	0	0.337295	0.104821	0	0.166121	0	0.0214001	0	0	0	0.0317062	0.0034244	0	0.0356152	0.0415834	0.0367997	0	0.122178	0	0	0	0.626	0.00963229	1.06226
TCGA-G9-7510	0.0710254	0	0.125963	0.0526943	0	0.225539	0	0.0423805	0.00828513	0	0	0.0181662	0	0.152176	0.0775439	0.118664	0.0317088	0	0.0602312	0.0156236	0	0	0.179	0.081097	1.04396
TCGA-G9-7519	0.0824017	0	0.25842	0.105661	0	0.114713	0	0.0132194	0	0	0	0.0365222	0.000913345	0.00217331	0.0216048	0.187158	0.00714462	0	0.170068	0	0	0	0.546	0.0186756	1.05624
TCGA-G9-7521	0.0401965	0	0	0.0671242	0	0.479092	0.0300589	0	0.0102669	0.0105438	0	0	0.016902	0.0256626	0.176046	0.0269693	0.00274929	0	0.114359	0	2.97615e-05	0	0.004	0.336543	0.960201
TCGA-G9-7522	0.00713273	0	0.156873	0.0399081	0	0.123259	0	0.0141312	0.00150092	0.0168895	0	0.0772262	0.0206219	0.139363	0.111339	0.0832189	0.0527839	0	0.155753	0	0	0	0.098	0.112982	1.03534
TCGA-G9-7523	0.0241583	0	0.00784791	0.0255718	0	0.319731	0	0.0252721	0.046889	0.059012	0	0.0436374	0	0.0537087	0.0466103	0.166898	0.0201286	0	0.160535	0	0	0	0.016	0.231753	0.993501
TCGA-G9-7525	0.0882156	0	0.139077	0.0550236	0	0.172133	0	0.0010765	0.0459721	0	0	0.0881411	0.00772565	0.0142509	0.0230581	0.208062	0.0219482	0	0.135315	0	0	0	0.967	-0.0412648	1.0841
TCGA-G9-A9S4	0.0195891	0	0.11278	0.0620572	0	0.277481	0	0.0142711	0.0183009	0	0	0.132301	0.014372	0.0220394	0.0690854	0.11879	0.0512226	0	0.087711	0	0	0	0.477	0.0270301	1.07863
TCGA-G9-A9S7	0.00778994	0	0.0923059	0.0827846	0	0.245541	0	0.0642748	0.00604796	0	0	0.0496396	0.0112468	0.128992	0.101741	0.0094764	0.0208365	0	0.177715	0	0.0016082	0	0.431	0.0338355	1.0743
TCGA-H9-7775	0.0905403	0	0.022497	0.0562818	0	0.158701	0	0.0412572	0	0	0	0.0355229	0.00252358	0.157871	0.0357688	0.109728	0.0512875	0	0.238021	0	0	0	0.505	0.0242778	1.07425
TCGA-H9-A6BX	0.0148075	0	0.043365	0.00835567	0	0.219253	0	0.0208334	0.0371512	0.00737182	0	0.0391782	0	0.289499	0.0561981	0.0949042	0	0	0.169082	0	0	0	0.015	0.240513	0.994124
TCGA-HC-7080	0.0326671	0	0.201811	0.0537838	0	0.0688007	0	0.00442935	0.0251538	0	0	0.0712418	0.00625605	0.00122331	0.0531442	0.122025	0.0224923	0	0.336972	0	0	0	0.321	0.0510584	1.07003
TCGA-HC-7742	0.0926534	0	0.185978	0.0124259	0	0.181068	0	0	0	0.00908293	0	0.0636343	0.0110401	0.0629234	0.0945837	0.0946002	0.0352769	0	0.156733	0	0	0	0.686	0.00206607	1.06667
TCGA-HC-7744	0	0	0.275417	0.0566858	0	0.131449	0	0.014185	0.00584557	0	0	0.0511325	0	0.0824687	0.0211244	0.118083	0.0776788	0.00225898	0.163672	0	0	0	0.664	0.00427001	1.06018
TCGA-HC-7747	0.033413	0	0.0523641	0.146258	0	0.172839	0.00965518	0.0696593	0.0254237	0	0	0.0507398	0.0109231	0.014896	0.15842	0.0945691	0.0555721	0	0.105267	0	0	0	0.049	0.153725	1.03334
TCGA-HC-7817	0.0125939	0	0.107807	0.103114	0	0.238754	0.0211238	0.0235335	0.00795243	0	0	0.0317477	0.0262205	0.086154	0.0490796	0.112181	0.0884688	0.00775374	0.0761568	0	0	0.00735827	0.042	0.17676	1.00528
TCGA-HC-7821	0.0814043	0	0.0773755	0.065495	0	0.258707	0	0.0288093	0.0315804	0	0	0.0300757	0.148291	0	0.103003	0.124132	0.0108269	0	0.0403003	0	0	0	0.149	0.0902912	1.04564
TCGA-HC-8257	0	0	0.199182	0.173223	0	0.215461	0.000980085	0.0400841	0.038409	0	0	0.0334187	0.00701559	0	0.0809655	0.0894981	0.0402414	0	0.0815217	0	0	0	0.289	0.0575568	1.05925
TCGA-HC-8258	0.046122	0	0.200356	0.103605	0	0.280734	0.037815	0.0757141	0	0	0	0.00292858	0.000940355	0	0.0752655	0.0916545	0.022847	0.00170722	0.0552368	0	0	0.00507368	0.208	0.073242	1.04973
TCGA-HC-8259	0.0759314	0	0.344405	0	0	0.167976	0	0	0	0	0.00368947	0.0367185	0	0.0556527	0.0685175	0.0766662	0.00461383	0	0.16583	0	0	0	0.537	0.0197195	1.057
TCGA-HC-8260	0	0	0.14056	0.0898969	0	0.270667	0.0126355	0.013881	0	0.0265272	0	0	0	0	0.11867	0.111179	0.130265	0	0.0857181	0	0	0	0.165	0.0853006	1.04559
TCGA-HC-8262	0.041982	0	0.378598	0.116191	0	0.138243	0.0249054	0.00946868	0	0	0	0.00338726	0.0105271	0	0.0881502	0.0752424	0.0437751	0	0.0695298	0	0	0	0.587	0.0140577	1.06008
TCGA-HC-8265	0.0395302	0	0.0491578	0.0547638	0	0.278044	0.0315973	0.0483996	0	0.0818695	0	0.0402465	0	0	0.0879987	0.118235	0.0810076	0	0.0630953	0	0.0260548	0	0.049	0.152672	1.02552
TCGA-HC-A632	0.120456	0.0304682	0.0313297	0.0513231	0	0.281305	0	0.0131273	0.0886488	0.0385269	0	0.0415804	0	0.045812	0.0509743	0.0912176	0.0230524	0	0.0907126	0	0	0.00146506	0.274	0.0594877	1.06372
TCGA-HC-A76W	0.0499005	0	0.0138004	0.0562267	0	0.210916	0	0.00510753	0.0252181	0.0278183	0	0.0464821	0.00259544	0.139272	0.0459914	0.202996	0.0253375	0.00426763	0.14407	0	0	0	0.23	0.0697163	1.0577
TCGA-HC-A76X	0.00407687	0	0.294917	0.00536944	0	0.225669	0	0.0533051	0	0	0	0.0645683	0.0275369	0.104418	0	0.033662	0	0	0.186477	0	0	0	0.93	-0.0319458	1.08057
TCGA-HC-A8D0	0.0840804	0	0.090345	0.0986834	0	0.190211	0	0.00604254	0.0523105	0	0	0.0746823	0.0073157	0.083946	0.0307215	0.0997513	0.0372132	0	0.144697	0	0	0	0.396	0.0377531	1.06102
TCGA-HC-A8D1	0.0787747	0	0.0797175	0.125284	0	0.235836	0	0.0849173	0.00430858	0	0	0.0354699	0.000592278	0	0.14989	0.0748892	0.0449633	0	0.0853584	0	0	0	0.275	0.0591754	1.07355
TCGA-HC-A9TE	0.0357197	0	0.118397	0.0864977	0	0.271976	0	0.0424006	0.0578764	0	0	0.0373846	0.00694164	0.0511064	0.06332	0.0881947	0.0442776	0.0353822	0.0605252	0	0	0	0.013	0.254033	0.978512
TCGA-HC-A9TH	0.0231809	0	0.0809094	0.0298753	0	0.23621	0	0.0338302	0.0291762	0.0031031	0	0.0483433	0	0.117367	0.160931	0.112912	0.0367117	0	0.0874498	0	0	0	0.023	0.218997	1.00101
TCGA-HI-7168	0.101438	0	0.0258828	0.0272145	0	0.324495	0.0139542	0	0	0	0	0.0295659	0.0089729	0	0.0943854	0.222503	0.046657	0.00207553	0.102856	0	0	0	0.736	-0.00372625	1.08242
TCGA-HI-7169	0.0589924	0	0.118749	0.119787	0	0.235085	0	0	0.0415896	0.034867	0	0.0593679	0.0015231	0.0215146	0.0408843	0.063693	0.0152609	0	0.188686	0	0	0	0.432	0.0336716	1.0736
TCGA-HI-7170	0.0310019	0	0.0773694	0.119701	0	0.279549	0	0.0167874	0.0241196	0.00672368	0	0.024362	0.000234801	0.0404503	0.0647598	0.121134	0.0335673	0	0.16024	0	0	0	0.141	0.0932307	1.04564
TCGA-J4-8198	0.0639957	0	0.12751	0.0329298	0	0.385197	0	0	0	0	0	0.0442815	0.011647	0.0352652	0.0573918	0.0634605	0.0168424	0	0.161479	0	0	0	0.818	-0.0133518	1.08532
TCGA-J4-8200	0.0878958	0	0.148553	0.0160707	0	0.188135	0	0	0	0.0238246	0	0.0356136	0	0.153706	0.0691218	0.138333	0.0155463	0	0.1232	0	0	0	0.268	0.0608531	1.04817
TCGA-J4-A67K	0.0182214	0	0.159358	0.160002	0	0.0992744	0	0.104145	0.0473075	0.0501188	0	0.0805517	0.0084472	0.0116669	0.0569181	0.0583305	0.0942589	0	0.0465728	0	0	0.00482564	0.494	0.0252427	1.07728
TCGA-J4-A67L	0.00210638	0	0.0234329	0.252181	0	0.115224	0	0.0249039	0.0443995	0	0	0.0821484	0.00476641	0.0245898	0.0646998	0.138115	0.0993464	0.0151434	0.108943	0	0	0	0.131	0.0978634	1.05582
TCGA-J4-A67M	0.00521735	0	0.0567911	0.133473	0	0.329224	0.0405147	0	0.0351262	0	0.000609851	0.011156	0.0489607	0.0653211	0.0132603	0.115481	0.00442289	0.00887345	0.131569	0	0	0	0.047	0.161912	1.02151
TCGA-J4-A67N	0.0414314	0	0.194545	0.0511569	0	0.0224459	0	0.0132944	0.0249924	0.0202128	0	0.0317161	0	0.455319	0.0414759	0.0683327	0.00807901	0	0.0269988	0	0	0	0.015	0.237692	1.01395
TCGA-J4-A67O	0.063988	0	0.42839	0.0871005	0	0.109698	0	0.0124402	0	0	0	0.0449787	0.0140162	0	0.0346955	0.104159	0	0.0250865	0.0749593	0	0	0.000487876	0.496	0.0250199	1.05527
TCGA-J4-A67Q	0.0440838	0	0.096334	0.11458	0	0.252697	0	0.0592829	0.0185625	0	0	0.0424188	0.0112869	0.0663786	0.0168886	0.0999865	0.0307906	0.00387334	0.142836	0	0	0	0.184	0.078933	1.04879
TCGA-J4-A67R	0.102352	0	0.105354	0.100369	0	0.217156	0	0.11147	0.00268188	0	0	0.0670147	0.00667848	0.0567138	0.0263895	0.0846886	0.0481434	0.00203437	0.068953	0	0	0	0.128	0.0986683	1.04145
TCGA-J4-A67S	0	0	0.202852	0.180675	0	0.196568	0	0.055544	0.0310621	0	0	0.0763141	0	0.0397046	0.0424824	0.0733366	0.0202211	0.008178	0.0730631	0	0	0	0.64	0.00824303	1.0835
TCGA-J4-A67T	0.0864451	0	0.140898	0.149557	0	0.128637	0	0.0257601	0.0138513	0	0.0018003	0	0.0562991	0.148235	0.0980396	0.0528018	0.0141435	0.0167321	0.0632582	0	0	0.00354209	0.329	0.0501106	1.0552
TCGA-J4-A6G1	0.173779	0.0330073	0.115153	0.0789971	0	0.218415	0.0154734	0.0620272	0.0427681	0.0256987	0	0.0125447	0.00282182	0.0987942	0.0185492	0.0317456	0	0.0132512	0.0569756	0	0	0	0.004	0.325514	0.94902
TCGA-J4-A6G3	0.0229774	0	0.0505633	0.115027	0	0.300217	0.00304943	0.0390077	0.031358	0	0	0.04012	0.00771149	0.0372356	0.103645	0.0862401	0.0702479	0	0.0925995	0	0	0	0.042	0.177346	1.01782
TCGA-J4-A6M7	0.0397108	0	0.0281101	0.086157	0	0.162263	0	0.0637174	0	0.0236952	0	0.0558647	0	0.162408	0.0461096	0.104488	0.00122587	0	0.226251	0	0	0	0.723	-0.00250178	1.09124
TCGA-J4-A83I	0.0894697	0	0.304188	0.07132	0	0.157517	0	0.00796221	0.00920474	0	0	0.0321937	0	0.0783187	0.186104	0.0133261	0.00976331	0	0.0281948	0	0.0124383	0	0.053	0.150659	1.03223
TCGA-J4-A83J	0.0470057	0	0.0772934	0.0946793	0	0.225679	0	0.0940325	0.0104253	0	0	0.0975012	0.00415629	0.0391422	0.077092	0.14263	0.0124885	0	0.0778749	0	0	0	0.552	0.0178973	1.08271
TCGA-J4-A83K	0.0939945	0	0.120455	0.0441869	0	0.210307	0	0.017453	0.0376282	0	0	0.0445594	0.0155076	0.171302	0.0310396	0.075025	0.0341153	0	0.104427	0	0	0	0.442	0.0314192	1.05886
TCGA-J4-A83L	0.0889732	0	0.179213	0.0172739	0	0.144831	0	0.059462	0	0	0	0.0411632	0.0100722	0.077426	0.0563577	0.0707366	0.000240475	0	0.171729	0.0563739	0	0.0261478	0.559	0.0167663	1.06559
TCGA-J4-A83M	0.0585297	0	0.0285239	0.153974	0	0.267427	0	0.0545989	0.0264237	0	0	0.0395058	0.0121419	0.112855	0.0592906	0.0586862	0.0455946	0	0.0824479	0	0	0	0.514	0.0227523	1.08369
TCGA-J4-A83N	0.0559838	0	0.220833	0.0837778	0	0.17587	0	0.0660858	0.0170904	0	0	0.0475945	0.000340866	0.140201	0.0354004	0.0543874	0.0589181	0.00524244	0.00317133	0.0345485	0	0.000555132	0.321	0.0509097	1.0522
TCGA-J4-AATV	0.0420127	0	0.125463	0.0392824	0	0.138463	0.0163626	0.0710691	0.0674502	0	0	0.0546474	0.0463593	0.0385365	0.0324378	0.117105	0.049152	0.030485	0.127412	0	0	0.00376179	0.346	0.0470485	1.04538
TCGA-J4-AATZ	0.0150758	0	0.154233	0.0262955	0	0.288572	0	0.016722	0	0	0	0.041292	0	0.110655	0.156282	0.107928	0.000470315	0	0.0824743	0	0	0	0.577	0.0149778	1.08458
TCGA-J4-AAU2	0.0289483	0	0.127359	0.127673	0	0.142151	0	0.137604	0	0	0	0.0883249	0.0170132	0.100327	0.0864276	0.00823824	0.015586	0	0.11317	0	0.00717728	0	0.496	0.0250222	1.07706
TCGA-J9-A52B	0.0490608	0	0.0752255	0.187537	0	0.114574	0	0.0555095	0.0106224	0.00164852	0	0.0278622	0.00623812	0.0666845	0.128789	0.141235	0.0314626	0	0.103552	0	0	0	0.062	0.136698	1.03101
TCGA-J9-A52C	0.0544961	0	0.0412146	0.157078	0	0.154154	0	0.0296275	0.00081554	0.0363365	0	0.0319556	0	0.123389	0.082529	0.147532	0.052807	0	0.0558458	0.0321803	0	4.06554e-05	0.059	0.142686	1.02989
TCGA-J9-A52D	0.0915952	0	0.148299	0.03281	0	0.131339	0	0.0302517	0.00541963	0	0.0114851	0	0	0.243617	0.0488089	0.128299	0	0	0.128075	0	0	0	0.985	-0.048129	1.09729
TCGA-J9-A52E	0.0215672	0	0.101774	0.0885573	0	0.178151	0	0.0400838	0.0798149	0	0	0.00823959	0	0.197193	0.066628	0.155123	0.00455549	0	0.0583121	0	0	0	0.062	0.137832	1.02941
TCGA-J9-A8CK	0.0319617	0	0.148789	0.0975116	0	0.147947	0	0.00441515	0.03733	0	0	0.0691073	0.0425989	0	0.0285601	0.220644	0	0.0209329	0.150201	0	0	0	0.666	0.00383756	1.06709
TCGA-J9-A8CL	0.0731205	0	0.0146239	0.0767359	0	0.230156	0	0.0398276	0.058948	0	0	0.0454942	0.0368268	0.037151	0.10297	0.138813	0.0079044	0.00113657	0.136292	0	0	0	0.077	0.123209	1.03642
TCGA-J9-A8CM	0.0382017	0	0.0372492	0.075965	0	0.195405	0	0	0.0170939	0	0	0.0131137	0	0.224694	0.0439085	0.192016	0.0129785	0	0.149374	0	0	0	0.182	0.0800281	1.05991
TCGA-J9-A8CN	0.124354	0	0.269644	0.0514827	0	0.138486	0	0.0106953	0	0	0	0.107057	0.052221	0	0.0212181	0.0717446	0	0	0.103138	0.0382279	0	0.0117319	0.464	0.0288076	1.06107
TCGA-J9-A8CP	0.0287525	0	0.202166	0.0360645	0	0.0889383	0	0.00892779	0.0113236	0	0	0.0579189	0	0	0.025624	0.0329265	0.00344794	0.00586676	0.498043	0	0	0	0	0.523828	0.852888
TCGA-KC-A4BL	0.0792074	0	0.11592	0.12298	0	0.264382	0	0.0220529	0.0119213	0	0	0.0190489	0	0.0380779	0.0661658	0.0563374	0.0701831	0	0.133724	0	0	0	0.187	0.0777707	1.04638
TCGA-KC-A4BN	0.0961118	0	0.266625	0.161265	0	0.131141	0.0364045	0.0396754	0	0	0	0.0210969	0.0106435	0.019406	0.0825022	0.0390807	0.0301285	0	0.0659189	0	0	0	0.843	-0.0164041	1.07533
TCGA-KC-A4BR	0.0347614	0	0.140516	0.0423441	0	0.259334	0	0.0100045	0.0182496	0	0	0.070529	0.0692207	0.016524	0.0554474	0.050332	0.00628001	0	0.176757	0.0334487	0	0.0162521	0.407	0.0364895	1.06444
TCGA-KC-A4BV	0.00241464	0	0.0885084	0.172565	0	0.171529	0	0	0.00421579	0	0	0.107385	0.0262622	0.0240831	0.123498	0.0431918	0.0440786	0	0.190445	0	0.00182333	0	0.644	0.0075086	1.10024
TCGA-KC-A7F3	0.0323025	0	0.270414	0.144284	0	0.173399	0.0292657	0.0307204	0.00426871	0	0	0.0231524	0.015506	0.00865902	0.03168	0.114782	0.0395332	0.00669479	0.074812	0.000526789	0	0	0.534	0.0202545	1.05616
TCGA-KC-A7F5	0.0409464	0	0.179374	0	0	0.283892	0	0.0522811	0.000373485	0	0	0.0362423	0.042362	0.114608	0.040171	0.00219395	0	0.00891292	0.183995	0	0.0146481	0	0.944	-0.0342842	1.08172
TCGA-KC-A7F6	0.085571	0	0.109679	0.102163	0	0.192109	0	0.0454644	0.0257014	0	0	0.0563577	0.0102199	0.084425	0.0471495	0.0772329	0.0278256	0	0.136102	0	0	0	0.644	0.00750083	1.06989
TCGA-KC-A7FA	0.00463417	0	0.147514	0.0731874	0	0.173002	0	0	0	0	0	0.0626316	0.0189896	0.121673	0.118462	0.110613	0.0110462	0	0.158247	0	0	0	0.32	0.0514073	1.06132
TCGA-KC-A7FD	0.0564334	0	0.159313	0.0715541	0	0.238349	0	0.0189894	0.0554632	0	0	0.039017	0.0558619	0.113589	0.0573712	0.062385	0.00765989	0.00180516	0.0622092	0	0	0	0.94	-0.0338635	1.08226
TCGA-KC-A7FE	0.0586297	0	0.0760527	0.0254112	0	0.291694	0	0.0190427	0	0.0107745	0	0.051748	0.0103413	0.0853322	0.0399612	0.0927841	0.00157486	0	0.236653	0	0	0	0.12	0.101354	1.04307
TCGA-KK-A59V	0.0389852	0	0.0528403	0.196144	0	0.0776217	0.0550248	0.076527	0.0854457	0.0918995	0	0.0610044	0	0.076718	0.0810659	0.0482443	0.00498792	0	0.0534915	0	0	0	0	0.468911	0.882529
TCGA-KK-A59Y	0.0650346	0	0.273671	0.0727501	0	0.143518	0	0.0406099	0.046977	0	0	0.0450193	0	0.110124	0.0505428	0.0504791	0.0258693	0	0.0754057	0	0	0	0.712	-0.000806507	1.06323
TCGA-KK-A59Z	0.0700364	0	0.0718258	0.0717944	0	0.186068	0	0.013953	0.024269	0	0	0.0401622	0.00280906	0.152291	0.0526115	0.0974486	0.0874067	0	0.0760015	0.0533225	0	0	0.471	0.0280164	1.06685
TCGA-KK-A5A1	0.0817899	0	0.034943	0.0648803	0	0.203938	0	0.0397723	0.00791769	0.029695	0	0.0262343	0.0304987	0	0.089562	0.234037	0.0688136	0	0.0879183	0	0	0	0.414	0.0357531	1.06366
TCGA-KK-A6DY	0.0664836	0	0.114309	0.0551314	0	0.187013	0	0.0322447	0.0269297	0	0	0	0	0.308614	0.120734	0.0201091	0.0239786	0	0	0.0444525	0	0	0.086	0.119415	1.05275
TCGA-KK-A6E1	0.0549582	0	0.136178	0.0142165	0	0.318102	0.00757257	0.0168614	0	0	0	0.0547354	0.0080894	0.032976	0.138386	0.0825999	0.0435303	0.0126395	0.0791547	0	0	0	0.72	-0.00195689	1.08535
TCGA-KK-A6E2	0.102752	0	0.0453198	0.0759651	0	0.241262	0	0.069509	0.0328434	0.0162103	0	0.0883657	0	0.103632	0.0715632	0.0404723	0.025137	0	0.0869685	0	0	0	0.681	0.00270084	1.09155
TCGA-KK-A6E3	0	0	0.222364	0.0594004	0	0.235253	0	0.0736591	0	0.0170024	0	0.0511185	0.00169057	0.0432491	0.0474562	0.059519	0.0206154	0	0.166656	0	0	0.00201546	0.085	0.121209	1.02779
TCGA-KK-A6E4	0.0238435	0	0.26247	0.0769438	0	0.131063	0	0.082937	7.78392e-05	0.031067	0	0.0793041	0.00384317	0.0271823	0.0729757	0.0545653	0.0180802	0.013164	0.122483	0	0	0	0.63	0.0093685	1.06924
TCGA-KK-A6E5	0.0131894	0	0.416974	0.0101379	0	0.1346	0.00210683	0	0.00380916	0	0	0.0256766	0.00201617	0.0760331	0.087453	0.0668623	0.0352729	0	0.125869	0	0	0	0.228	0.069969	1.04186
TCGA-KK-A6E6	0.0689833	0	0.093321	0.109174	0	0.246866	0	0.0561276	0	0.0310318	0	0.0314912	0	0	0.109149	0.0746914	0.0474431	0	0.126225	0.00417693	0	0.00131886	0.766	-0.00734679	1.08989
TCGA-KK-A6E7	0.0361028	0	0.131906	0.0421044	0	0.172574	0	0.00223429	0	0	0	0.094318	0	0.0984022	0.0382518	0.239961	0.0158704	0	0.128275	0	0	0	0.598	0.0122124	1.07173
TCGA-KK-A6E8	0.0745515	0	0.341256	0.135636	0	0.0347958	0	0.0622963	0	0.0107683	0	0.0718825	0	0.0267566	0.0259826	0.143425	0.00284281	0	0.0698061	0	0	0	0.751	-0.0055608	1.06737
TCGA-KK-A7AQ	0.0602685	0	0.135055	0.0951413	0	0.170421	0.00364542	0.0304429	0.0907409	0	0	0.034886	0.00605268	0.0408936	0.0749197	0.094635	0.0601564	0	0.102742	0	0	0	0.53	0.0210691	1.06137
TCGA-KK-A7AU	0	0	0.0816625	0.29794	0	0.0644694	0.042401	0.0801296	0.0192886	0	0	0.0548528	0.00769423	0	0.0809035	0.154652	0.014676	0.000927964	0.100402	0	0	0	0.984	-0.0475542	1.11594
TCGA-KK-A7AV	0.0195842	0.0235703	0.164665	0.130191	0	0.141687	0.0162163	0.0560402	0.0405184	0	0	0.0338728	0	0.0347397	0.101276	0.0773869	0.019661	0	0.140592	0	0	0	0.012	0.256539	0.975716
TCGA-KK-A7AW	0	0.00846795	0.181979	0.0873971	0	0.107866	0	0.0459786	0.0710665	0	0	0.0646316	0.0181275	0.101585	0.0907316	0.0844604	0.0354604	0	0.102248	0	0	0	0.206	0.0737908	1.04351
TCGA-KK-A7AY	0.0278974	0	0.162206	0.0570298	0	0.183639	0	0.0298956	0.00191597	0	0	0.0497274	0.0154551	0.0652886	0.159681	0.0900573	0.0187579	0	0.138449	0	0	0	0.597	0.0129419	1.08029
TCGA-KK-A7B0	0.0206731	0	0.129234	0.0734863	0	0.256134	0	0.0254448	0.0658794	0	0	0.0214789	0	0.179573	0.02498	0.126494	0.00567832	0	0.070944	0	0	0	0.023	0.218742	0.994224
TCGA-KK-A7B1	0.0156558	0	0.113704	0.139079	0	0.227068	0	0.00525979	0	0	0	0.0462177	0.0195412	0.00571355	0.0378005	0.179433	0.0403136	0.00119016	0.169023	0	0	0	0.844	-0.0164955	1.08156
TCGA-KK-A7B2	0	0.00292497	0.0942558	0.163357	0	0.172013	0	0.0210985	0.0664174	0.00523906	0	0.0425533	0.00806424	0.0758853	0.0907756	0.11886	0.079599	0	0.0589573	0	0	0	0.015	0.238783	0.986728
TCGA-KK-A7B3	0.00457964	0	0.0978844	0.0375112	0	0.202388	0	0	0.0154174	0	0	0.0760857	0.00886583	0.29976	0.0813943	0.0878802	0.0128247	0	0.0754083	0	0	0	0.047	0.158612	1.03283
TCGA-KK-A7B4	0.0203043	0	0.107916	0.0749403	0	0.285451	0	0	0.0193438	0	0	0.0495745	0.0195783	0.05615	0.143783	0.0643078	0.0195397	0	0.134488	0	0.00462468	0	0.343	0.047576	1.07157
TCGA-KK-A8I4	0.0530139	0	0.0535479	0.158994	0	0.215935	0	0	0.0500435	0	0	0.057153	0.00911881	0.0720874	0.0838017	0.0732756	0.0381347	0	0.134894	0	0	0	0.006	0.304505	0.959882
TCGA-KK-A8I5	0.0636095	0	0.198966	0.0517028	0	0.165852	0	0	0.000214019	0	0	0.0259794	0	0.210018	0.0321846	0.094708	0.0368904	0	0.119874	0	0	0	0.373	0.0412928	1.05576
TCGA-KK-A8I6	0.0709932	0	0.10647	0.0400996	0	0.204442	0	0.0245203	0	0.0053575	0	0.044118	0	0.0816017	0.105011	0.103939	0.0374762	0	0.175971	0	0	0	0.892	-0.0242294	1.08376
TCGA-KK-A8I7	0.06577	0	0.160175	0.0669224	0	0.204263	0	0.0352595	0.00504694	0	0	0.026759	0.0322687	0.029534	0.0671272	0.154492	0.0830967	0	0.0692865	0	0	0	0.063	0.133107	1.01623
TCGA-KK-A8I8	0.00557729	0	0.0805806	0.0860825	0	0.308515	0	0	0	0	0	0.0103965	0.0280703	0.0704608	0.177386	0.0253666	0.0605499	0	0.147015	0	0	0	0.192	0.0759035	1.06906
TCGA-KK-A8I9	0.0508223	0	0.0743623	0.0402104	0	0.28136	0	0.00220739	0.0238588	0	0	0.0416679	0.046244	0.0206444	0.0634824	0.0810365	0.0723489	0.0346614	0.16459	0	0	0.0025035	0.154	0.0884499	1.03933
TCGA-KK-A8IA	0.0347985	0	0.0269922	0.0531339	0	0.152319	0	0.0803885	0.00974632	0	0	0.0346799	0	0.148766	0.202717	0.106516	0	0	0.149942	0	0	0	0.299	0.05487	1.09017
TCGA-KK-A8IC	0.073823	0	0.0885887	0.0751047	0	0.310845	0.00714391	0	0.0159755	0	0	0.0168256	0.0137941	0	0.0546231	0.180233	0.0555015	0.0156315	0.0919098	0	0	0	0.182	0.0798895	1.04354
TCGA-KK-A8ID	0.0538434	0	0.11935	0.108723	0	0.229806	0	0.117291	0	0	0	0.0551762	0	0.0321598	0.141535	0.0920448	0.0337029	0	0.0163683	0	0	0	0.724	-0.00275853	1.10035
TCGA-KK-A8IF	0.0745484	0	0.206399	0.0408187	0	0.14859	0	0.0431598	0.0606144	0	0	0.0980142	0.0158223	0.0522879	0.048647	0.0742338	0.0183685	0	0.118496	0	0	0	0.965	-0.0396426	1.08181
TCGA-KK-A8IG	0.0747728	0	0.16847	0.116065	0	0.216208	0	0.0093	0	0	0	0.0362559	0.0126651	0.0221545	0.0604495	0.116897	0.0169867	0	0.147156	0	0.00261922	0	0.24	0.0685089	1.04435
TCGA-KK-A8IH	0.0960201	0	0.0609939	0.0683228	0	0.264452	0	0.0299562	0.0676375	0	0	0.0736042	0.0133605	0.0697531	0.081559	0.0742525	0	0.017445	0.0826434	0	0	0	0.598	0.0125236	1.08357
TCGA-KK-A8IJ	0.0576993	0	0.153943	0.0257187	0	0.130689	0	0.00735562	0	0.00885521	0	0.0786468	0	0.0931457	0.0216343	0.127919	0.0259197	0.0120375	0.251272	0.00516345	0	0	0.664	0.00410063	1.07551
TCGA-KK-A8IK	0.117919	0	0.15448	0.0185206	0	0.0656732	0	0	0.0162095	0	0	0.0357585	0.0327547	0.044651	0.0178823	0.192054	0	0	0.304098	0	0	0	0.885	-0.0232133	1.09256
TCGA-KK-A8IM	0.0514692	0	0.072122	0.0709619	0	0.338254	0	0.0398259	0.0740764	0.00970306	0	0.0219487	0.0129991	0.0255825	0.106021	0.118095	0.0305077	0	0.0284329	0	0	0	0.246	0.0663524	1.06817
TCGA-M7-A71Y	0.0453796	0	0.0842771	0.0779617	0	0.222571	0	0.0371139	0.00757623	0	0	0.0525538	0.00706498	0.131729	0.061998	0.0683537	0.0462759	0	0.157146	0	0	0	0.246	0.0662648	1.05124
TCGA-M7-A71Z	0	0	0.29836	0.0488522	0	0.184055	0	0.010161	0	0.0121336	0	0.0834379	0.00164533	0.0287972	0.0236517	0.120216	0.0404807	0	0.148209	0	0	0	0.917	-0.029365	1.07562
TCGA-M7-A720	0.137192	0	0.152259	0.030201	0	0.190929	0	0.0510201	0	0	0	0.0441464	0.0097586	0.12309	0.0429377	0.093032	0	0.00834914	0.117085	0	0	0	0.473	0.0277936	1.05608
TCGA-M7-A721	0.0769763	0	0.288595	0.0461568	0	0.123115	0	0.0116188	0.00729537	0	0	0.0515616	0.00596969	0.0830532	0.0530194	0.126431	0.0100477	0	0.11616	0	0	0	0.306	0.0532513	1.04212
TCGA-M7-A722	0.0223108	0	0.276649	0.0292135	0	0.103647	0	0.0140824	0.0161081	0	0	0.0567958	0.0273178	0	0.0139094	0.26273	0.0145865	0	0.162649	0	0	0	0.855	-0.0187148	1.07027
TCGA-M7-A723	0.0566449	0	0.131919	0.153138	0	0.194276	0	0.00489452	0.000780281	0.000480113	0	0.0274988	0.00334633	0	0.167082	0.134087	0.0392378	0	0.0866167	0	0	0	0.016	0.232087	0.994787
TCGA-M7-A724	0.00744396	0	0.164282	0.00964109	0	0.168011	0	0.0257855	0.0106991	0	0	0.107547	0.000175505	0.0986996	0.0191002	0.187219	0	0	0.132104	0.0692915	0	0	0.96	-0.0384791	1.09989
TCGA-M7-A725	0.0523505	0	0.151217	0	0	0.288319	0	0.00670742	0.00271784	0.00580327	0	0.0365821	0.00505015	0.137882	0.148079	0.0591867	0	0	0.106105	0	0	0	0.387	0.0392204	1.07059
TCGA-MG-AAMC	0.0442486	0	0.35183	0.109122	0	0.12249	0	0.0263971	0	0.00334871	0	0.0339136	0	0.113108	0.103036	0.0438314	0.0220638	0	0.02661	0	0	0	0.65	0.00608697	1.07067
TCGA-QU-A6IL	0.0035023	0	0.295962	0.082556	0	0.0882678	0.00105827	0.0634797	0.0141628	0.0189132	0	0	0.0118828	0.208336	0.0486338	0.0990738	0.0165886	0	0.0261156	0.0214668	0	0	0.33	0.0496186	1.05487
TCGA-QU-A6IM	0	0	0.173549	0.284456	0	0.119444	0	0.0392762	0.0830004	0	0	0.0988906	0.0249865	0.00603213	0.0447888	0.0537613	0.0332143	0.00375893	0.0348419	0	0	0	0.132	0.0966827	1.06649
TCGA-QU-A6IN	0.00522334	0	0.217371	0.162023	0	0.207271	0	0.0203459	0.0415236	0	0	0.068833	0	0.147563	0.00641013	0.0616705	0.000835894	0	0.06093	0	0	0	0.653	0.00597936	1.08272
TCGA-QU-A6IO	0.0104179	0	0.168209	0.203914	0	0.155191	0	0.0561846	0.0307954	0	0	0.0699735	0.00818036	0.0208361	0.0561849	0.133124	0.00686241	0	0.0801273	0	0	0	0.485	0.0262366	1.07463
TCGA-QU-A6IP	0.0825794	0	0.207172	0.12675	0	0.172649	0.00574233	0.0404181	0.0217412	0	0	0.0246909	0.0103886	0.138567	0.0216512	0.045865	0.0340542	0	0.0677315	0	0	0	0.457	0.0298585	1.05718
TCGA-SU-A7E7	0.0581844	0	0.114664	0.126312	0	0.275709	0.0179142	0.0549943	0	0.000533705	0	0.00555964	0.00890212	0	0.154603	0.0889156	0.0203604	0	0	0.0733487	0	0	0.181	0.0802966	1.06723
TCGA-TP-A8TT	0.0315051	0	0.0505886	0.175368	0	0.292404	0.0532306	0	0	0	0.0173529	0	0.00377423	0.069025	0.119647	0.0653955	0.050682	0	0.071027	0	0	0	0.063	0.133018	1.04035
TCGA-TP-A8TV	0	0	0.114809	0.0586991	0	0.28448	0	0.0132286	0.0172684	0	0	0.090898	0.0152596	0.0512844	0.0607225	0.17868	0.00132643	0	0.113344	0	0	0	0.984	-0.0479337	1.10006
TCGA-V1-A8MF	0.0412571	0	0.0702099	0.12782	0	0.19001	0.00824986	0.0186195	0.00178396	0.00460041	0	0.0189564	0.00155636	0.0111001	0.0672631	0.0809225	0.0993511	0	0.2583	0	0	0	0.013	0.253306	0.980341
TCGA-V1-A8MG	0.051476	0	0.173713	0.0483154	0	0.301104	0	0.0330567	0.0102675	0	0	0.0785529	0.0205077	0.0540878	0.0725222	0.0294519	0	0	0.126945	0	0	0	0.241	0.067725	1.05435
TCGA-V1-A8ML	0	0	0.333076	0.077453	0	0.192566	0	0.00718666	0.00564699	0.00317694	0	0.0292291	0.00289393	0.0429776	0.0260106	0.0915477	0	0.00478428	0.183451	0	0	0	0.302	0.0537815	1.04779
TCGA-V1-A8MM	0.033022	0	0.106047	0.161519	0	0.122469	0.0612069	0.036309	0.0405787	0	0	0.0197497	0.0204952	0	0.091547	0.210699	0.0113106	0	0.0850471	0	0	0	0.356	0.0452159	1.0574
TCGA-V1-A8MU	0.00502974	0	0.184511	0.112932	0	0.151742	0.00602913	0	0.0221051	0.0471055	0	0.0466336	0.00383565	0.0967315	0.0668885	0.0536142	0.0352887	0	0.167552	0	0	0	0.034	0.201097	0.997439
TCGA-V1-A8WL	0.075521	0	0.289323	0.0309438	0	0.156108	0.00996347	0.0122785	0.0213793	0.0613864	0	0.0159119	0.00458476	0.0750412	0.0849116	0.0241942	0.00866374	0	0.12979	0	0	0	0.049	0.15221	1.01119
TCGA-V1-A8WN	0.0200515	0	0.253816	0.0390461	0	0.275282	0	0.00625447	0	0	0	0.0766161	0.013861	0.0594331	0.0678177	0	0.000191278	0.0124741	0.175157	0	0	0	0.387	0.039162	1.0622
TCGA-V1-A8WS	0.0705948	0	0.0649961	0.141486	0	0.280783	0	0.029808	0.0152623	0	0	0.0472145	0.00276576	0	0.0731714	0.140703	0.0226784	0	0.110538	0	0	0	0.897	-0.0254536	1.09895
TCGA-V1-A8WV	0.0880693	0	0.0253947	0.141772	0	0.298257	0	0.0227878	0.0334037	0	0	0.0537365	0.00617782	0.0233172	0.0670453	0.0373846	0.08861	0	0.114045	0	0	0	0.218	0.0718593	1.06539
TCGA-V1-A8WW	0.0501623	0	0.0361224	0.0722332	0	0.190137	0	0.0570033	0	0.00103048	0	0.0889564	0	0.157159	0.118273	0.067884	0.0470103	0	0.114029	0	0	0	0.483	0.0265285	1.08224
TCGA-V1-A8X3	0.0766051	0	0.309651	0.0843987	0	0.148731	0	0.0028208	0.00270037	0	0	0.0811511	0.0149892	0.066942	0.041279	0.0574179	0	0	0.113314	0	0	0	0.354	0.045516	1.05004
TCGA-V1-A9O5	0.0421959	0	0	0.0473367	0	0.307578	0	0	0.0463208	0	0.00266093	0.000347702	0.0248765	0.0466458	0.200281	0.151629	0.0186296	0	0.111498	0	0	0	0.015	0.236587	1.00396
TCGA-V1-A9O7	0.0973491	0	0.0734052	0.122514	0	0.199731	0.00482007	0.0278405	0.00817487	0	0	0.0427689	0.0224868	0.0650081	0.0573819	0.110864	0.0397225	0.0114233	0.0787721	0.0377376	0	0	0.231	0.0696725	1.04929
TCGA-V1-A9OA	0.0410779	0	0.046193	0.161015	0	0.291812	0	0.0297957	0	0	0	0.0172206	0.0356169	0	0.0849507	0.182699	0.0592791	0	0.05034	0	0	0	0.184	0.0784618	1.05794
TCGA-V1-A9OF	0.056138	0	0.194901	0.0604811	0	0.208056	0	0.00132455	0	0	0	0.0394289	0.00970831	3.72366e-05	0.0687424	0.181215	0.027087	0	0.152881	0	0	0	0.771	-0.00777479	1.06714
TCGA-V1-A9OH	0.0705301	0	0.156176	0.122668	0	0.164712	0	0.04559	0	0.00660565	0	0.0126724	0	0.000747642	0.0832608	0.16064	0.0725259	0	0.103871	0	0	0	0.534	0.0200874	1.05932
TCGA-V1-A9OL	0.0597624	0	0.0150868	0.155281	0	0.26333	0	0.0564628	0.0321352	0.0113984	0	0.0276043	0	0.0850061	0.0652379	0.106249	0.0616304	0.00849304	0.0523222	0	0	0	0.085	0.120483	1.04439
TCGA-V1-A9OQ	0.0404725	0	0.311623	0.148547	0	0.132245	0.00511111	0.0605718	0.0133455	0.00393342	0	0.0422137	0.00118859	0.0379278	0.029027	0.05888	0.00250676	0	0.112406	0	0	0	0.381	0.0398384	1.05514
TCGA-V1-A9OX	0.039341	0	0.184352	0.10929	0	0.204302	0	0.0442326	0.0258654	0	0	0.0411348	0	0.134538	0.0285081	0.0894749	0.018775	0.00018165	0.0800047	0	0	0	0.364	0.0437113	1.05581
TCGA-V1-A9OY	0.0522829	0	0.159242	0.098625	0	0.260512	0	0	0.0200662	0	0	0.057778	0.00254389	0.104464	0.0689897	0.0586942	0.0212924	0	0.0955092	0	0	0	0.108	0.106414	1.03605
TCGA-V1-A9Z8	0.00281134	0	0.101809	0.0320788	0	0.28962	0	0	0.00058049	0	0	0.101653	0.00848123	0.0516407	0.0412599	0.088111	0.0180279	0	0.263927	0	0	0	0.038	0.18867	1.01312
TCGA-V1-A9Z9	0.0349922	0	0.0918638	0.0134079	0	0.211123	0	0.00195655	0.0344538	0	0	0.0684958	0	0.100913	0.0867389	0.2102	0.000865088	0	0.14499	0	0	0	0.53	0.0209956	1.07122
TCGA-V1-A9ZG	0.044245	0	0.0496652	0.0886323	0	0.186072	0	0	0.0355472	0	0	0.0683675	0.049745	0	0.0587647	0.217841	0.01763	0	0.18349	0	0	0	0.804	-0.0109417	1.08309
TCGA-V1-A9ZI	0.0664182	0	0.0316021	0.0819729	0	0.161582	0.00833823	0.00458803	0.0222215	0	0.00763559	0.00216793	0	0.208349	0.0482005	0.27923	0.0135565	0	0.0641372	0	0	0	0.047	0.159096	1.02984
TCGA-V1-A9ZK	0.0846222	0	0.195404	0.0595465	0	0.191291	0	0	0.0449531	0	0	0.0742236	0.00913462	0.00699946	0.0526708	0.106811	0.0481213	0	0.126221	0	0	0	0.751	-0.00550933	1.06747
TCGA-VN-A88I	0.0431696	0.00683518	0.0208304	0.147236	0	0.255496	0	0	0.0486261	0	0	0.0902731	0.00140367	0.0121507	0.0038583	0.107732	0.009978	0.00751075	0.244901	0	0	0	0.033	0.202891	1.01656
TCGA-VN-A88K	0.0238808	0	0.208233	0.0412456	0	0.284418	0	0	0	0	0	0.0765172	0.00496955	0.0722679	0.00682922	0.0082758	0	0.00317782	0.270185	0	0	0	0.24	0.0685425	1.06117
TCGA-VN-A88L	0.0890204	0	0.0310294	0.0623793	0	0.244399	0	0.0456952	0	0	0	0.0600028	0	0.0557749	0.0909023	0.146757	0.010762	0	0.163278	0	0	0	0.943	-0.0341873	1.09714
TCGA-VN-A88N	0.000926545	0	0.0863317	0.0774312	0	0.255131	0	0.00159492	0.000481001	0	0	0.0727716	0.0191295	0.0882348	0.105867	0.0719137	0.00124214	0	0.215868	0	0.00307684	0	0.747	-0.00491028	1.09343
TCGA-VN-A88O	0.0104293	0	0.164054	0.078433	0	0.198027	0	0.0109986	0.00512056	0	0	0.081024	0.0157611	0.0723576	0.151366	0.0558158	0.00566478	0	0.150949	0	0	0	0.329	0.0498738	1.07122
TCGA-VN-A88P	0.0925887	0	0.10141	0.0749383	0	0.304464	0	0.0283648	0.0096839	0.00838773	0	0.041198	0.00343453	0.0248275	0.070928	0.0697379	0.015007	0	0.155029	0	0	0	0.372	0.0417104	1.06628
TCGA-VN-A88Q	0.0423088	0	0.0664936	0.0880793	0	0.168801	0	0.0204652	0.0420638	0	0	0.0255094	0	0.277442	0.0645881	0.084366	0.0255791	0	0.0943032	0	0	0	0.359	0.0444736	1.07418
TCGA-VN-A88R	0.0362141	0	0.227213	0.0417533	0	0.119307	0	0.00266931	0.0101406	0	0	0.07276	0.0353049	0	0.0301174	0.265272	0.00951366	0	0.149734	0	0	0	0.598	0.0122821	1.06088
TCGA-VN-A943	0.0292708	0	0.444475	0.0578605	0	0.165456	0	0.00227665	0	0	0	0.0502176	0	0.119537	0.0279276	0	0	0	0.10298	0	0	0	0.833	-0.0147748	1.07454
TCGA-VP-A872	0.0740517	0	0.196118	0.110126	0	0.203033	0	0	0.0960802	0	0	0.0437328	0.0146307	0.066707	0.00996157	0.0523601	0.0501206	0.0410386	0.0420393	0	0	0	0.3	0.0546119	1.05084
TCGA-VP-A875	0.114959	0	0.245703	0.0355591	0	0.203244	0	0.0670931	0.0389483	0	0	0.0301271	0.0100554	0.0297798	0.078381	0.0630294	0.0350145	0.00623913	0.0418675	0	0	0	0.966	-0.0402165	1.08133
TCGA-VP-A876	0.125265	0	0.207073	0.0905516	0	0.144972	0	0.00952708	0.0101095	0.0149904	0	0.0672268	0.00858043	0.0880054	0.110966	0	0	0	0.114846	0	0.00788569	0	0.791	-0.00958025	1.08208
TCGA-VP-A878	0.00905202	0	0.0648442	0.111661	0	0.177273	0	0.0202733	0.0152283	0.00303528	0	0.02664	0.00534608	0.0861139	0.0500117	0.158034	0.0323488	0	0.240139	0	0	0	0.321	0.0509075	1.06268
TCGA-VP-A87B	0	0	0.22376	0.0485137	0	0.17294	0	0.00552645	0.00656057	0	0	0.0694254	0.0273758	0.0719457	0	0.177625	0	0	0.196327	0	0	0	0.827	-0.0143766	1.07516
TCGA-VP-A87C	0.111402	0	0.022407	0.151538	0	0.184627	0.0217511	0.0892057	0.0735596	0.0357037	0	0.00804477	0	0.0743921	0.0698956	0.0564536	0.0553931	0.0104374	0.0351893	0	0	0	0.001	0.395161	0.919118
TCGA-VP-A87D	0.0669386	0	0.165856	0.0970835	0	0.239886	0	0.0413821	0.0144512	0	0	0.03454	0.0117857	0	0.0792544	0.102093	0.0619598	0	0.0847688	0	0	0	0.909	-0.0275797	1.08085
TCGA-VP-A87E	0.0795332	0	0.0738536	0.13984	0	0.185219	0.0200715	0.106597	0	0.0103386	0	0.0598068	0.009093	0.0750127	0.0985614	0.0752728	0.020528	0	0.0427024	0	0	0.00356976	0.149	0.0903687	1.05447
TCGA-VP-A87H	0.0797428	0	0.146624	0.0203483	0	0.236214	0	0.150068	0.00318289	0.0157244	0	0.0346714	0.0303433	0.0578797	0.103087	0.0770433	0.0173103	0	0.0277605	0	0	0	0.505	0.0241957	1.07028
TCGA-VP-A87J	0.101117	0	0.188495	0.0160332	0	0.224642	0	0.0776848	0	0	0	0.0433132	0.0028933	0.0656354	0.0773281	0.14241	0.00466773	0.00854297	0.00985371	0.0373838	0	0	0.721	-0.00203851	1.07148
TCGA-VP-A87K	0	0	0.2338	0.169807	0	0.152871	0	0.0417921	0.035909	0	0	0.0464152	0.010126	0.0561857	0.089587	0.0790272	0.012003	0	0.0724765	0	0	0	0.751	-0.00565505	1.07948
TCGA-VP-AA1N	0.0648566	0	0.0368828	0.0814731	0	0.233129	0	0.0368529	0.00934628	0.0345184	0	0.0466398	0	0.103315	0.0664941	0.160245	0.0205577	0	0	0.105689	0	0	0.593	0.0134911	1.08868
TCGA-WW-A8ZI	0.025241	0	0.13718	0.0999766	0	0.213842	0	0.0650974	0	0	0	0.040052	0	0.0904834	0.0978846	0.105355	0	0	0.124888	0	0	0	0.634	0.00882279	1.07493
TCGA-X4-A8KQ	0.0237908	0	0.173957	0.0666325	0	0.20859	0	0.0152922	0.0431049	0	0	0.0959744	0.0155468	0.0536882	0.0633751	0.133596	0.000522895	0	0	0.10593	0	0	0.855	-0.0187774	1.0937
TCGA-X4-A8KS	0.00897311	0	0.268968	0.0642375	0	0.184497	0	0.0236895	0.00439622	0	0	0.0897737	0.0160154	0.0591122	0.0528642	0.0755115	0.0235315	0	0.12843	0	0	0	0.132	0.0969727	1.03297
TCGA-XA-A8JR	0.0557843	0	0.192075	0.043435	0	0.155768	0	0.0481133	0	0	0	0.0584895	0.00807368	0.0485621	0.113055	0.14059	0	0.00575727	0.130296	0	0	0	0.284	0.0578849	1.05028
TCGA-XJ-A83F	0.0420357	0	0.315879	0.0359333	0	0.0717603	0	0.00211159	0.000826028	0	0	0.0230079	0	0.278887	0.0286234	0.104276	0	0	0.0966603	0	0	0	0.194	0.0750646	1.05435
TCGA-XJ-A83G	0.00274869	0	0.262092	0.112175	0	0.0848163	0.0246994	0.0551365	0	0	0	0.010679	0	0.138387	0.0551009	0.115406	0.0155599	0	0.1232	0	0	0	0.655	0.00567879	1.06183
TCGA-XJ-A83H	0.0848578	0	0.25616	0.170495	0	0.0569068	0.0378912	0.0410237	0	0	0	0.0489525	0.00862075	0.00947014	0.0546472	0.0815814	0.0411659	0.00477195	0	0.0951699	0.00828622	0	0.437	0.0326215	1.05872
TCGA-XJ-A9DI	0.0464717	0	0.00127557	0.217009	0	0.20061	0.0171628	0.0267284	0.0296547	0.02724	0	0	0	0.111283	0.103287	0.151613	0.0307786	0.0012072	0.0356799	0	0	0	0.008	0.276894	0.978832
TCGA-XJ-A9DK	0.112046	0	0.139198	0.147143	0	0.135618	0	0.0576365	0	0	0	0.0228914	0.00104071	0.171605	0.0149322	0.100752	0.031141	0	0.0659958	0	0	0	0.189	0.0770991	1.04502
TCGA-XJ-A9DQ	0	0	0.476688	0.0477363	0	0.200199	0	0	0	0.00891873	0	0.0283037	0	0.0396295	0.0208039	0.00382088	0.0259429	0	0.147957	0	0	0	0.034	0.201419	0.997871
TCGA-XJ-A9DX	0.0609793	0	0.185323	0.0839298	0	0.154483	0	0.0196271	0.038883	0	0	0.0454986	0.0221247	0	0.0790883	0.219039	0.00598719	0	0.0850372	0	0	0	0.656	0.00535329	1.06482
TCGA-XK-AAIR	0.0305103	0	0.0884772	0.0655875	0	0.205466	0	0.010526	0.0431169	0.00954547	0	0.072117	0.00115218	0.11648	0.0333738	0.0779995	0.0595843	0	0.186064	0	0	0	0.169	0.0838835	1.04556
TCGA-XK-AAIV	0.0361955	0	0.02973	0.032052	0	0.307884	0.0315104	0	0.0626518	0	0.0161337	0	0.0256055	0.171252	0.080382	0.12331	0.0374096	0	0.0458837	0	0	0	0	0.453392	0.891006
TCGA-XK-AAIW	0.0353664	0	0.0361088	0.464003	0	0	0.0903797	0.0754548	0.0313843	0.03652	0	0	0	0.0110101	0.0637622	0.118489	0.0212989	0	0.0162223	0	0	0	0.014	0.251217	1.00416
TCGA-XK-AAJ3	0.0304771	0	0.321888	0.0785665	0	0.150436	0	0	0.0244547	0	0	0.033806	0.0057479	0.043937	0.0427149	0.19608	0.0132069	0	0.0586846	0	0	0	0.686	0.00203593	1.06075
TCGA-XK-AAJA	0.0534009	0	0.253305	0.0690245	0	0.116969	0	0.0271616	0.0036267	0	0	0.0333422	0.00312853	0.11165	0.0573285	0.0500822	0.0100513	0	0.210929	0	0	0	0.25	0.0653131	1.04414
TCGA-XK-AAJP	0.0273145	0	0.0685153	0.0647241	0	0.245452	0	0.0242756	0.0517683	0	0	0.0467268	0.149463	0	0.0633875	0.112584	0.0656658	0	0.0801233	0	0	0	0.875	-0.0222295	1.08165
TCGA-XK-AAJR	0.0289994	0	0.202289	0.0773961	0	0.106042	0	0.0299501	0	0	0	0.0337924	0.011611	0	0.0264192	0.185351	0.0817435	0	0.216407	0	0	0	0.684	0.00247872	1.0639
TCGA-XK-AAJT	0.0299741	0	0.136013	0.027667	0	0.269029	0	0.0100833	0.0116826	0.00473673	0	0.0426763	0.0107462	0.0289439	0.121453	0.151088	0.0334326	0	0.122474	0	0	0	0.134	0.0961309	1.04008
TCGA-XK-AAJU	0.00456467	0	0.150942	0.0566077	0	0.263846	0	0	0.00387174	0	0	0.0541861	0.0100861	0.0913426	0.0504229	0.0580775	0.0547864	0	0.201267	0	0	0	0.176	0.0823052	1.04327
TCGA-XK-AAK1	0.00538523	0	0.159711	0.0587038	0	0.252557	0	0.00965803	0	0.0776857	0	0	0	0.0139901	0.0855629	0.172266	0.00963573	0	0.154844	0	0	0	0.403	0.0370058	1.06132
TCGA-XQ-A8TB	0.0281513	0	0.121696	0.0486954	0	0.327661	0	0	0	0	0	0.062303	0.00819938	0.0237594	0.14719	0.156439	0.0446298	0	0.0095604	0.0217148	0	0	0.772	-0.0078798	1.0994
TCGA-Y6-A8TL	0.00224051	0	0.19865	0.0579938	0	0.44694	0	0	0	0	0	0.0249793	0.0119567	0.0944973	0.0430419	0	0.00467572	0	0.11327	0	0.00175527	0	0.451	0.0306648	1.07654
TCGA-Y6-A9XI	0.0272074	0	0.137274	0.0547652	0	0.197251	0	0.0485567	0.0276468	0	0	0.0475316	0.00775719	0.0555185	0.0549116	0.171002	0.014113	0	0.156465	0	0	0	0.599	0.0120897	1.06441
TCGA-YJ-A8SW	0.0168403	0	0.0921407	0.0618305	0	0.243896	0	0.020818	0.00253172	0	0	0.0530758	0.0209481	0.0326322	0.0897139	0.205749	0.0526823	0	0.104754	0	0.00238702	0	0.896	-0.0252731	1.08501
TCGA-YL-A8HJ	0.0518067	0	0.0172407	0.102627	0	0.253822	0	0.0477374	0.00662797	0	0	0.0377206	0.000646713	0.181161	0.0668171	0.0918853	0.0393675	0	0.102539	0	0	0	0.185	0.0783146	1.05809
TCGA-YL-A8HK	0.082787	0	0.0778567	0.0882455	0	0.215421	0	0.0494055	0.00376744	0	0	0.0399375	0.0113964	0.109303	0.074198	0.0991012	0.0331189	0	0.115462	0	0	0	0.092	0.116753	1.03076
TCGA-YL-A8HL	0.0582356	0	0.391026	0.0282226	0	0.0917253	0	0.0170032	0	0	0	0.0400349	0	0.0522776	0.115915	0.0952	0.0417554	0	0.0686044	0	0	0	0.614	0.0104761	1.0658
TCGA-YL-A8HM	0.0341503	0	0.022044	0.35153	0	0.117617	0.016883	0.0398532	0.0644889	0.00983812	0	0.032351	0.00469703	0.0227693	0.0757899	0.128908	0.0389411	0	0.040139	0	0	0	0.25	0.0653775	1.08611
TCGA-YL-A8HO	0.0518986	0	0.00323704	0.0775956	0	0.251666	0	0.0292723	0.00147366	0.0099242	0	0.0387499	0.0239568	0	0.0347888	0.325981	0.0729711	0	0.0784848	0	0	0	0.036	0.194464	1.00708
TCGA-YL-A8S8	0.125273	0	0.144667	0.071709	0	0.187138	0	0.0496807	0.0147148	0	0	0.0433996	0.0306575	0.0345637	0.0887249	0.13751	0.0349389	0	0	0.0370229	0	0	0.713	-0.00108899	1.07359
TCGA-YL-A8S9	0.0301153	0	0.293328	0.028115	0	0.156376	0	0.00692754	0	0	0	0.0350584	0.0177414	0.044334	0.02723	0.148304	0.0122563	0.0156032	0.184611	0	0	0	0.958	-0.0373277	1.07315
TCGA-YL-A8SA	0.0366161	0	0.147343	0.0599604	0	0.144891	0	0.0514881	0.0528352	0	0	0.0750482	0.00118557	0.0949838	0.12589	0.0735927	0.0296799	0	0.106487	0	0	0	0.655	0.00564815	1.07773
TCGA-YL-A8SB	0.100646	0	0.152777	0.0891006	0	0.161847	0	0.0693415	0.0175969	0	0	0.0317138	0.00750521	0	0.0180826	0.129135	0.0665619	0	0.155692	0	0	0	0.139	0.0942451	1.03159
TCGA-YL-A8SC	0.0395472	0	0.107595	0.0687602	0	0.123138	0.00569164	0	0.0464215	0	0	0.0512194	0.0200595	0.127879	0.128333	0.120115	0.0139611	0	0.14728	0	0	0	0.038	0.186898	1.00755
TCGA-YL-A8SI	0.0732375	0	0.0881172	0.0672257	0	0.220894	0	0.0534811	0	0	0	0.0205744	0.039004	0.0657569	0.0489981	0.151367	0	0.000930504	0.0928457	0	0	0.0775677	0.335	0.0487371	1.05338
TCGA-YL-A8SJ	0.0795085	0	0.162008	0.0641343	0	0.212652	0	0.00308407	0	0	0	0.0452024	0.0062669	0.0853714	0.0414064	0.171853	0.0193689	0.00125244	0.107891	0	0	0	0.314	0.0522902	1.04719
TCGA-YL-A8SK	0.0768938	0	0.0609269	0.190573	0	0.303005	0.0355547	0.0156351	0.0226578	0	0.00989073	0	0.0164879	0	0.0744758	0.0759813	0.00821104	0.0156063	0	0.0941008	0	0	0.135	0.0959257	1.06139
TCGA-YL-A8SL	0.0645714	0	0.227448	0.0763161	0	0.193082	0	0.0322687	0.0219438	0	0	0.068228	0.0333459	0.0655262	0.0508383	0.0533883	0.00197616	0	0.110844	0	0.000222375	0	0.986	-0.049626	1.08417
TCGA-YL-A8SO	0.0586927	0	0.108191	0.100076	0	0.169562	0	0.0181417	0.0177599	0	0	0.0315645	0	0.171488	0.0386803	0.175152	0.0214529	0	0.0892398	0	0	0	0.678	0.00294508	1.07546
TCGA-YL-A8SP	0.128789	0	0.395151	0.0305495	0	0.202264	0	0.00783827	0	0	0	0.0485972	0.024465	0.0312051	0.00230524	0.0080689	0	0.00123446	0.119533	0	0	0	0.166	0.084957	1.03925
TCGA-YL-A8SQ	0.0960365	0	0.0658435	0.0905573	0	0.232563	0	0.055035	0.0138525	0	0	0.0669719	0.00996715	0	0.0509941	0.121922	0.0304696	0	0.165787	0	0	0	0.27	0.0601179	1.05781
TCGA-YL-A8SR	0.0351881	0	0.340251	0.0829968	0	0.121482	0	0	0	0	0	0.0419688	0.00345039	0	0.0431799	0.105701	0.00889017	0	0.216891	0	0	0	0.382	0.0396831	1.05439
TCGA-YL-A9WH	0.0494138	0	0.0466725	0.0249964	0	0.184665	0	0.0467687	0.0184723	0	0	0.0537162	0.00254342	0.248049	0.0907928	0.0925154	0	0.0430567	0.098338	0	0	0	0.569	0.0160919	1.08781
TCGA-YL-A9WI	0.0483717	0	0.130208	0.0484442	0	0.22636	0	0.00816746	0.0434915	0	0	0.0525964	0.0135227	0.0448825	0.112742	0.105414	0.0355656	0	0.130235	0	0	0	0.967	-0.0406444	1.08969
TCGA-YL-A9WK	0.0961018	0	0.0414341	0.138795	0	0.340117	0	0.0201955	0	0	0	0.0408122	0.00219109	0	0.0949742	0.149178	0.015021	0.00989996	0.0396367	0.0116437	0	0	0.117	0.101821	1.05783
TCGA-YL-A9WL	0.0557213	0	0.148869	0.10604	0	0.167127	0	0.0366036	0.0343138	0	0	0.0548685	0.000299121	0.104255	0.0671955	0.130389	0.0173748	0	0.0769425	0	0	0	0.435	0.0330642	1.05994
TCGA-YL-A9WX	0.0906632	0	0.310656	0.0738599	0	0.1916	0	0.0587603	0.00655948	0	0	0.0546234	0.01728	0.0579966	0.0236433	0.04042	0.00430845	0	0.0674268	0.00220255	0	0	0.063	0.134442	1.01936
TCGA-YL-A9WY	0.018498	0	0.0460338	0.113778	0	0.271615	0.0374503	0.00593348	0.00837272	0.0247083	0	0.00948638	0	0.130241	0.0802749	0.154061	0.0447486	0	0.0547985	0	0	0	0.003	0.341246	0.943469
TCGA-ZG-A8QZ	0.10072	0	0	0.0994966	0	0.346687	0	0.0814521	0.0156848	0	0	0.0468781	0.00863086	0.00841846	0.0874599	0.0846671	0.0822607	0	0.0327328	0.00491174	0	0	0.737	-0.00393366	1.10634
TCGA-ZG-A9L1	0.159931	0	0.161832	0.0605129	0	0.15862	0	0.0251348	0.000582978	0	0	0.0875866	0.00925685	0	0.0765604	0.155067	0	0	0.0147814	0.0789367	0.0111971	0	0.941	-0.0340044	1.09313
TCGA-ZG-A9L2	0.0665634	0.0466784	0.0662472	0.0717728	0	0.319647	0	0.039891	0.0258611	0.0302997	0	0.107935	0	0.0196054	0.0380515	0.0747201	0.0076314	0	0.0850956	0	0	0	0.255	0.0638291	1.07646
TCGA-ZG-A9L4	0.0742777	0	0	0.0933729	0	0.381513	0	0.0351607	0.0127739	0	0	0.0595135	0.0174365	0	0.0761128	0.0922262	0.0691301	0	0.016813	0.0659507	0.00571893	0	0.817	-0.0131631	1.11172
TCGA-ZG-A9L5	0.136985	0	0.108011	0.0766571	0	0.264791	0	0.0299869	0.00755756	0	0	0.0569744	0.000202449	0	0.0395074	0.222903	0.0113784	0	0.0450469	0	0	0	0.593	0.0133311	1.07365
TCGA-ZG-A9L6	0.0400324	0	0.0453075	0.0626956	0	0.271402	0	0.0119181	0.00946922	0	0	0.0545066	0.000205708	0	0.030667	0.290524	0.0272865	0.00049126	0.155494	0	0	0	0.063	0.134918	1.02893
TCGA-ZG-A9L9	0.0523592	0	0.000625623	0.111323	0	0.307683	0	0.00793946	0.054762	0	0	0.062793	0.0265284	0	0.0868111	0.140618	0.0473958	0.00906515	0.0920964	0	0	0	0.241	0.0678723	1.06851
TCGA-ZG-A9LB	0.0256826	0	0.0877954	0.185286	0	0.143302	0.0473927	0.0219231	0.00973022	0	0	0.0888931	0	0	0.0380585	0.18937	0.0196952	0.0015137	0.137504	0	0.0038538	0	0.254	0.0640739	1.05992
TCGA-ZG-A9LM	0.0886093	0	0.0597497	0.0774923	0	0.286589	0	0.0280646	0.0237638	0	0	0.0381792	0.00409469	0.0871634	0.10018	0.147211	0.00678873	0	0.0521144	0	0	0	0.559	0.0168201	1.08058
TCGA-ZG-A9LN	0.0437247	0.0238945	0.0132104	0.24903	0	0.116226	0.011701	0.0691822	0.091165	0.0171178	0	0.0513411	0	0.0363501	0.104851	0.0388461	0.0446001	0.0264436	0.060911	0	0	0.00140562	0.002	0.38782	0.926609
TCGA-ZG-A9LS	0.00918724	0.0617668	0.0236103	0.0989025	0	0.313695	0.00104533	0.0295401	0.068061	0.0100845	0	0.0452434	0.00605276	0.0144492	0.0656614	0.0898165	0.0896488	0	0.0732351	0	0	0	0.007	0.29984	0.963675
TCGA-ZG-A9LU	0.00766607	0	0.104415	0.059002	0	0.202913	0	0.0308011	0.0555925	0	0	0.128976	0.0183382	0.0805835	0.101173	0.0690411	0.0441213	0	0.0973781	0	0	0	0.103	0.108678	1.04627
TCGA-ZG-A9LY	0.0713989	0	0.0180002	0.14287	0	0.237683	0	0.0162078	0.03683	0	0	0.0148893	0.0369958	0.0889386	0.0266137	0.133187	0.0427108	0.000322281	0.133353	0	0	0	0.146	0.0915947	1.04546
TCGA-ZG-A9LZ	0.0892544	0	0.0993199	0.0998027	0	0.150217	0.000285472	0.0570199	0.046313	0	0	0.0666208	0.00880204	0.126572	0.124761	0.0399026	0.0146373	0	0.0764912	0	0	0	0.472	0.0279059	1.07585
TCGA-ZG-A9M4	0.0838803	0	0.0117936	0.20761	0	0.160501	0.00358062	0.0822611	0.0337074	0.0473985	0	0.0698194	0.00998551	0.04367	0.097129	0.0720782	0.0135731	0	0.0606718	0	0.00234116	0	0.008	0.281734	0.981718
TCGA-ZG-A9MC	0.0409677	0.0578139	0	0.0902146	0	0.264977	0	0.0613443	0.061569	0	0	0.0523738	0	0.12419	0.0651785	0.0783839	0.00962803	0.0512899	0.0420692	0	0	0	0.014	0.245204	0.990705
TCGA-ZG-A9N3	0.067047	0.179042	0.0460713	0.0949811	0	0.182473	0.011908	0.0755755	0.0844008	0.00409009	0	0.0486798	0	0.0509747	0.0555826	0.0193974	0.0247334	0.0315781	0.0234653	0	0	0	0.039	0.186254	1.01509
TCGA-ZG-A9ND	0.0688397	0	0.0784213	0.181091	0	0.193117	0	0.0403257	0.0160858	0	0	0.11592	0.0319179	0	0.0375091	0.0977236	0.00813979	0	0	0.130908	0	0	0.751	-0.00576195	1.11581
TCGA-ZG-A9NI	0.10975	0	0.032861	0.0470554	0	0.196621	0	0.0193514	0.0119448	0	0	0.0426671	0.0255309	0.0067039	0.0458107	0.248529	0	0.00295811	0.146542	0.0636747	0	0	0.514	0.0227622	1.07414
